# Supplementary material for: Integrative approach to sporadic Alzheimer’s disease: deficiency of TYROBP in cerebral Aβ amyloidosis mouse normalizes clinical phenotype and complement subnetwork molecular pathology without reducing Aβ burden
Source: Mol Psychiatry. 2018 Oct 3;24(3):431–46. doi: 10.1038/s41380-018-0255-6 (PMC6494440; doi:10.1038/s41380-018-0255-6)
Supplement: Supplementary file 8 — Supplementary Table 1 [file 41380_2018_255_MOESM8_ESM.xlsx]

## Sheet: DEGs.FDR_0.05_FC_1.2
Geneid	logFC	AveExpr	t	P.Value	adj.P.Val	Contrast
App	1.62646	11.0518	29.2193	3.45e-20	5.34e-16	APP/PSEN1.vs.WT
Psen1	1.21737	6.16741	28.2697	7.42e-20	5.75e-16	APP/PSEN1.vs.WT
Prnp	1.28622	10.9004	24.5897	1.86e-18	9.59e-15	APP/PSEN1.vs.WT
Prn	1.02816	7.05187	18.0258	2.12e-15	8.21e-12	APP/PSEN1.vs.WT
Ccl6	2.87283	1.36859	14.4163	2.84e-13	7.55e-10	APP/PSEN1.vs.WT
Tyrobp	1.32992	1.7242	14.3962	2.93e-13	7.55e-10	APP/PSEN1.vs.WT
C4b	2.16897	4.90868	13.2223	1.79e-12	3.96e-09	APP/PSEN1.vs.WT
Itgax	4.45304	-0.311892	13.1365	2.06e-12	3.98e-09	APP/PSEN1.vs.WT
Arpp21	-0.516673	8.55653	-12.5092	5.73e-12	9.85e-09	APP/PSEN1.vs.WT
Trem2	1.42927	4.14586	11.9635	1.44e-11	2.07e-08	APP/PSEN1.vs.WT
Gfap	2.05705	6.74677	11.9511	1.47e-11	2.07e-08	APP/PSEN1.vs.WT
Clec7a	4.9628	0.169099	11.748	2.09e-11	2.7e-08	APP/PSEN1.vs.WT
Cst7	5.57009	0.39129	11.4144	3.77e-11	4.49e-08	APP/PSEN1.vs.WT
Ctsd	0.73061	8.87445	10.8812	9.88e-11	1.09e-07	APP/PSEN1.vs.WT
Capg	1.39386	1.28162	10.331	2.77e-10	2.85e-07	APP/PSEN1.vs.WT
Lilrb4a	2.60198	-0.46493	10.2715	3.1e-10	3e-07	APP/PSEN1.vs.WT
Ctsz	0.824156	5.48963	9.41331	1.67e-09	1.52e-06	APP/PSEN1.vs.WT
Mpeg1	1.30304	4.34057	9.28746	2.16e-09	1.85e-06	APP/PSEN1.vs.WT
Slc11a1	1.41487	1.59713	9.01674	3.76e-09	3.06e-06	APP/PSEN1.vs.WT
Lgals3bp	1.403	3.1227	8.86985	5.1e-09	3.95e-06	APP/PSEN1.vs.WT
Ly86	1.09005	2.98984	8.51774	1.07e-08	7.9e-06	APP/PSEN1.vs.WT
Cyba	0.82915	2.66881	8.34227	1.56e-08	1.08e-05	APP/PSEN1.vs.WT
Ctss	0.912924	6.50009	8.3282	1.61e-08	1.08e-05	APP/PSEN1.vs.WT
C1qc	0.705462	5.64344	8.03123	3.08e-08	1.98e-05	APP/PSEN1.vs.WT
Myo1f	1.07783	2.233	7.97835	3.46e-08	2.14e-05	APP/PSEN1.vs.WT
Lyz2	1.65521	3.82519	7.91327	3.99e-08	2.38e-05	APP/PSEN1.vs.WT
St14	1.83152	-0.366019	7.87548	4.34e-08	2.48e-05	APP/PSEN1.vs.WT
C1qb	0.740441	5.40164	7.86044	4.49e-08	2.48e-05	APP/PSEN1.vs.WT
Ptprc	1.10595	2.87668	7.76516	5.55e-08	2.96e-05	APP/PSEN1.vs.WT
Ccl4	4.94719	-3.18828	7.68217	6.68e-08	3.4e-05	APP/PSEN1.vs.WT
C4a	1.37404	1.95946	7.66421	6.96e-08	3.4e-05	APP/PSEN1.vs.WT
Ccl3	4.20473	-1.77201	7.65907	7.04e-08	3.4e-05	APP/PSEN1.vs.WT
Irf8	0.851111	2.76512	7.47424	1.07e-07	5.01e-05	APP/PSEN1.vs.WT
2900079G21Rik	-0.521071	4.04626	-7.4592	1.11e-07	5.03e-05	APP/PSEN1.vs.WT
C1qa	0.691229	5.89759	7.43618	1.17e-07	5.15e-05	APP/PSEN1.vs.WT
Tlr2	1.30309	0.899071	7.30427	1.58e-07	6.72e-05	APP/PSEN1.vs.WT
Siglech	0.570688	4.38138	7.29159	1.62e-07	6.72e-05	APP/PSEN1.vs.WT
Cd52	1.53759	0.667431	7.28391	1.65e-07	6.72e-05	APP/PSEN1.vs.WT
Laptm5	0.732449	4.2417	7.23946	1.83e-07	7.26e-05	APP/PSEN1.vs.WT
Itgb2	0.964452	2.65673	7.18931	2.05e-07	7.94e-05	APP/PSEN1.vs.WT
Dock2	0.820775	2.69065	7.07575	2.67e-07	0.000100807	APP/PSEN1.vs.WT
Pdcd1	2.7845	-1.76447	6.91393	3.9e-07	0.000143582	APP/PSEN1.vs.WT
Hexb	0.621333	7.19935	6.8534	4.49e-07	0.000161667	APP/PSEN1.vs.WT
Arpc1b	0.558059	3.93539	6.78535	5.27e-07	0.000185474	APP/PSEN1.vs.WT
Fcgr2b	1.02966	1.5902	6.75459	5.67e-07	0.000195022	APP/PSEN1.vs.WT
Slamf9	1.79698	-0.115723	6.61127	7.97e-07	0.000268081	APP/PSEN1.vs.WT
D17H6S56E-5	0.758099	1.38478	6.58254	8.53e-07	0.000280976	APP/PSEN1.vs.WT
Bcl2a1d	2.26046	-1.14596	6.19952	2.15e-06	0.000691847	APP/PSEN1.vs.WT
Cd53	0.689311	3.45469	6.16553	2.33e-06	0.000736112	APP/PSEN1.vs.WT
Npc2	0.432779	5.46265	6.1326	2.53e-06	0.000781614	APP/PSEN1.vs.WT
Lrmp	1.16306	0.799448	6.09197	2.79e-06	0.0008461	APP/PSEN1.vs.WT
Fcgr3	0.699587	4.13005	6.07841	2.88e-06	0.000857752	APP/PSEN1.vs.WT
Top2a	1.37378	0.078378	6.05344	3.06e-06	0.000894516	APP/PSEN1.vs.WT
Slc14a1	0.82665	2.88257	6.01492	3.37e-06	0.000961503	APP/PSEN1.vs.WT
Cd84	1.06104	2.32982	6.00879	3.42e-06	0.000961503	APP/PSEN1.vs.WT
Slc37a2	0.602236	2.4802	5.99928	3.5e-06	0.00096659	APP/PSEN1.vs.WT
Ifi27l2a	0.850461	1.67501	5.83028	5.3e-06	0.00143882	APP/PSEN1.vs.WT
Plce1	0.848305	3.46912	5.81766	5.47e-06	0.00145875	APP/PSEN1.vs.WT
Klhl6	1.08901	1.37867	5.80803	5.6e-06	0.0014685	APP/PSEN1.vs.WT
4632428N05Rik	0.405174	5.48765	5.73794	6.66e-06	0.00170895	APP/PSEN1.vs.WT
Cd14	0.923129	1.26247	5.73322	6.74e-06	0.00170895	APP/PSEN1.vs.WT
Grn	0.404539	4.99931	5.71461	7.05e-06	0.00176068	APP/PSEN1.vs.WT
H2-D1	0.539393	5.34757	5.70523	7.22e-06	0.00177053	APP/PSEN1.vs.WT
Siglecf	1.35488	-0.693605	5.69955	7.32e-06	0.00177053	APP/PSEN1.vs.WT
Hexa	0.325753	5.89842	5.6693	7.89e-06	0.00187911	APP/PSEN1.vs.WT
Hcls1	0.743171	1.90699	5.65626	8.15e-06	0.0019115	APP/PSEN1.vs.WT
Cd68	1.03831	2.15857	5.59343	9.53e-06	0.0022012	APP/PSEN1.vs.WT
Hcar2	4.42741	-3.22525	5.58643	9.7e-06	0.00220694	APP/PSEN1.vs.WT
Naip5	0.743179	0.483726	5.52141	1.14e-05	0.00255739	APP/PSEN1.vs.WT
Bcl2a1b	1.4682	0.175075	5.40912	1.51e-05	0.0033371	APP/PSEN1.vs.WT
Ccl9	1.26249	0.57136	5.38437	1.61e-05	0.00350038	APP/PSEN1.vs.WT
Lair1	0.52481	3.86658	5.34851	1.76e-05	0.003741	APP/PSEN1.vs.WT
Plekhg1	0.514397	2.71287	5.34675	1.76e-05	0.003741	APP/PSEN1.vs.WT
Tlr7	0.76569	1.99663	5.32778	1.85e-05	0.00387027	APP/PSEN1.vs.WT
H2-L	0.531778	4.83274	5.31209	1.92e-05	0.00397193	APP/PSEN1.vs.WT
Tap1	0.785313	2.29333	5.29808	1.99e-05	0.00400896	APP/PSEN1.vs.WT
Hvcn1	0.378745	3.48066	5.29791	1.99e-05	0.00400896	APP/PSEN1.vs.WT
Lyn	0.488102	3.40013	5.28247	2.07e-05	0.00411395	APP/PSEN1.vs.WT
Ch25h	1.65975	-0.884491	5.27625	2.11e-05	0.00412585	APP/PSEN1.vs.WT
Ly9	1.75047	-0.841561	5.26365	2.17e-05	0.00420519	APP/PSEN1.vs.WT
Irf5	0.566565	2.35745	5.25295	2.23e-05	0.00426651	APP/PSEN1.vs.WT
Gusb	0.597562	3.41516	5.22362	2.4e-05	0.00453693	APP/PSEN1.vs.WT
Rtp4	1.0043	0.508944	5.18216	2.67e-05	0.00492389	APP/PSEN1.vs.WT
Pycard	0.619611	2.14931	5.18151	2.67e-05	0.00492389	APP/PSEN1.vs.WT
Atf3	1.62441	-0.0415896	5.17657	2.71e-05	0.00492682	APP/PSEN1.vs.WT
Olfr111	2.51897	-1.8346	5.16554	2.78e-05	0.00500673	APP/PSEN1.vs.WT
Itgam	0.396074	4.81738	5.13831	2.98e-05	0.00529059	APP/PSEN1.vs.WT
H2-K1	0.555526	4.86955	5.13452	3.01e-05	0.00529059	APP/PSEN1.vs.WT
Lag3	0.931228	1.58157	5.10783	3.22e-05	0.00559516	APP/PSEN1.vs.WT
Slfn8	1.17984	0.709316	5.09776	3.3e-05	0.00567534	APP/PSEN1.vs.WT
Samsn1	1.14729	1.07741	5.0888	3.38e-05	0.00568675	APP/PSEN1.vs.WT
Tbxas1	0.766633	1.85513	5.08824	3.38e-05	0.00568675	APP/PSEN1.vs.WT
Csf3r	0.790634	2.08792	5.07844	3.47e-05	0.0057665	APP/PSEN1.vs.WT
Man2b1	0.390984	5.88525	5.06072	3.62e-05	0.00596597	APP/PSEN1.vs.WT
Osmr	0.822613	2.0228	5.05139	3.71e-05	0.00604388	APP/PSEN1.vs.WT
Ncf2	0.558566	2.58934	5.04107	3.81e-05	0.00613878	APP/PSEN1.vs.WT
Cybb	1.22566	0.413594	5.02122	4e-05	0.00638769	APP/PSEN1.vs.WT
Aldh1l2	0.69129	2.3967	5.00969	4.12e-05	0.00650939	APP/PSEN1.vs.WT
Plcg2	0.441283	2.4227	4.96846	4.57e-05	0.00715114	APP/PSEN1.vs.WT
C3ar1	0.812542	1.61539	4.96402	4.63e-05	0.00715967	APP/PSEN1.vs.WT
Ptpn6	0.731179	2.26884	4.94053	4.91e-05	0.00752257	APP/PSEN1.vs.WT
Sh3bp2	0.802539	1.5091	4.93148	5.02e-05	0.0075961	APP/PSEN1.vs.WT
Trim30a	1.09657	1.75631	4.92893	5.06e-05	0.0075961	APP/PSEN1.vs.WT
Cd180	1.62147	-0.282805	4.89313	5.53e-05	0.00823616	APP/PSEN1.vs.WT
AF251705	0.639369	2.1088	4.88405	5.66e-05	0.00834737	APP/PSEN1.vs.WT
Irf9	0.57414	3.15273	4.86574	5.93e-05	0.00866094	APP/PSEN1.vs.WT
Lamc2	-0.432733	4.17409	-4.83869	6.35e-05	0.00918812	APP/PSEN1.vs.WT
Trim21	0.660799	1.61244	4.80609	6.9e-05	0.00988673	APP/PSEN1.vs.WT
Plek	0.76282	4.25675	4.79754	7.05e-05	0.0100107	APP/PSEN1.vs.WT
Rnase4	0.519072	3.87109	4.78735	7.23e-05	0.0101789	APP/PSEN1.vs.WT
Sowahc	0.308056	4.4998	4.77725	7.42e-05	0.0103488	APP/PSEN1.vs.WT
Ifi27	0.355793	4.96986	4.77126	7.54e-05	0.0104132	APP/PSEN1.vs.WT
Gfm2	0.307722	5.82856	4.75299	7.89e-05	0.0108104	APP/PSEN1.vs.WT
Gpr84	1.26109	-0.266292	4.74781	8e-05	0.010857	APP/PSEN1.vs.WT
Gm2506	-0.658621	3.31517	-4.74276	8.1e-05	0.0109014	APP/PSEN1.vs.WT
Csf1r	0.352508	6.50699	4.73748	8.21e-05	0.0109331	APP/PSEN1.vs.WT
Itgb5	0.33475	5.60968	4.73481	8.27e-05	0.0109331	APP/PSEN1.vs.WT
Ehd4	0.423216	3.47653	4.69458	9.15e-05	0.011819	APP/PSEN1.vs.WT
Ccl27b	-0.638439	3.848	-4.69083	9.24e-05	0.011819	APP/PSEN1.vs.WT
LOC100861978	-0.638439	3.848	-4.69083	9.24e-05	0.011819	APP/PSEN1.vs.WT
Gm13306	-0.638439	3.848	-4.69083	9.24e-05	0.011819	APP/PSEN1.vs.WT
Gpr183	0.582185	1.44598	4.67107	9.72e-05	0.0123244	APP/PSEN1.vs.WT
Psmb8	0.69055	2.02305	4.66176	9.95e-05	0.0125163	APP/PSEN1.vs.WT
Milr1	1.18686	-0.500114	4.62799	0.000108372	0.0134206	APP/PSEN1.vs.WT
Fcgr1	0.614721	1.90636	4.62735	0.000108548	0.0134206	APP/PSEN1.vs.WT
H2-Ob	1.16986	-0.239872	4.62476	0.000109266	0.0134206	APP/PSEN1.vs.WT
Trim30d	0.907075	0.824058	4.61622	0.000111658	0.0136065	APP/PSEN1.vs.WT
Lat2	0.746565	2.05595	4.60024	0.000116279	0.0140588	APP/PSEN1.vs.WT
Lzts3	-0.312048	8.4185	-4.5557	0.000130189	0.0156187	APP/PSEN1.vs.WT
Cmtm3	0.490171	1.7693	4.54812	0.000132717	0.0157994	APP/PSEN1.vs.WT
Kcne1l	0.773513	1.30435	4.53931	0.000135716	0.0160331	APP/PSEN1.vs.WT
Tlr13	0.800383	1.7714	4.49293	0.000152665	0.0177715	APP/PSEN1.vs.WT
Slco2b1	0.327252	4.54387	4.49277	0.000152728	0.0177715	APP/PSEN1.vs.WT
Pamr1	-0.35241	5.86442	-4.48972	0.000153916	0.0177762	APP/PSEN1.vs.WT
Olfml3	0.590088	4.07412	4.48255	0.000156741	0.0179683	APP/PSEN1.vs.WT
Ncf1	0.644528	2.90495	4.46285	0.000164775	0.0187476	APP/PSEN1.vs.WT
9630013A20Rik	0.700225	0.830445	4.46002	0.000165962	0.0187476	APP/PSEN1.vs.WT
Nckap1l	0.461159	4.12904	4.44966	0.000170381	0.0191074	APP/PSEN1.vs.WT
Cxcl16	0.990341	0.613605	4.41138	0.000187755	0.0209043	APP/PSEN1.vs.WT
Fcrls	0.562929	5.14655	4.39236	0.000197039	0.0216904	APP/PSEN1.vs.WT
Cd48	1.07097	0.0471838	4.3912	0.000197619	0.0216904	APP/PSEN1.vs.WT
Pyhin1	2.21358	-2.03529	4.38154	0.00020252	0.0220718	APP/PSEN1.vs.WT
Ctsl	0.300336	6.44762	4.36311	0.000212211	0.0229662	APP/PSEN1.vs.WT
A2m	1.06047	1.10441	4.35937	0.000214229	0.0230237	APP/PSEN1.vs.WT
Apobec3	0.638279	0.622741	4.33364	0.000228671	0.0243487	APP/PSEN1.vs.WT
Trim25	0.747006	1.44956	4.33117	0.000230107	0.0243487	APP/PSEN1.vs.WT
Tgfbr1	0.376793	5.48126	4.32656	0.000232813	0.0243487	APP/PSEN1.vs.WT
Gm765	-1.2153	-0.446841	-4.3265	0.000232852	0.0243487	APP/PSEN1.vs.WT
Axl	0.35493	5.37819	4.31291	0.00024101	0.0250327	APP/PSEN1.vs.WT
BC030499	-0.460376	4.64704	-4.29585	0.00025166	0.0259646	APP/PSEN1.vs.WT
Plau	0.644842	2.38605	4.27506	0.000265272	0.0271878	APP/PSEN1.vs.WT
Selplg	0.413387	4.38676	4.27024	0.000268535	0.0273411	APP/PSEN1.vs.WT
Msn	0.566566	2.56962	4.26286	0.000273598	0.0276745	APP/PSEN1.vs.WT
Lcp1	0.50102	3.02361	4.25611	0.00027832	0.0279693	APP/PSEN1.vs.WT
Ctsh	0.597657	3.27072	4.23175	0.000296032	0.0295573	APP/PSEN1.vs.WT
Chil1	0.388079	3.19827	4.20666	0.000315449	0.0312942	APP/PSEN1.vs.WT
Ptprz1	0.28568	7.21144	4.15643	0.000358202	0.0353091	APP/PSEN1.vs.WT
Stard4	0.42088	4.39301	4.15308	0.000361251	0.0353843	APP/PSEN1.vs.WT
Il10ra	0.28252	3.26158	4.13046	0.000382509	0.0372309	APP/PSEN1.vs.WT
Gpnmb	1.12105	0.99846	4.12074	0.000392023	0.0378739	APP/PSEN1.vs.WT
Spin4	0.66347	0.28141	4.11874	0.00039401	0.0378739	APP/PSEN1.vs.WT
Gpr34	0.468666	4.38894	4.10199	0.000411046	0.0391974	APP/PSEN1.vs.WT
B2m	0.573358	5.7756	4.10027	0.000412844	0.0391974	APP/PSEN1.vs.WT
Oasl2	1.36453	0.632801	4.09566	0.000417674	0.0394141	APP/PSEN1.vs.WT
Gm13308	-0.423854	3.26252	-4.09263	0.00042089	0.0394158	APP/PSEN1.vs.WT
Mhrt	-0.579681	3.2251	-4.09085	0.000422785	0.0394158	APP/PSEN1.vs.WT
Fcer1g	0.638395	1.96845	4.08244	0.000431859	0.0400207	APP/PSEN1.vs.WT
Cyth4	0.36288	3.55994	4.07727	0.000437542	0.040306	APP/PSEN1.vs.WT
Vav1	0.489275	2.42384	4.03963	0.000481152	0.0438018	APP/PSEN1.vs.WT
Gm21586	-0.418881	3.247	-4.02276	0.000502062	0.0451739	APP/PSEN1.vs.WT
Gm20878	-0.418881	3.247	-4.02276	0.000502062	0.0451739	APP/PSEN1.vs.WT
Hpgd	0.547164	2.7846	4.01822	0.000507846	0.0454302	APP/PSEN1.vs.WT
Pros1	0.402865	4.31308	4.00907	0.000519701	0.0462235	APP/PSEN1.vs.WT
Sdc4	0.28108	6.45453	4.00389	0.00052653	0.0464289	APP/PSEN1.vs.WT
Fermt3	0.352979	2.86719	4.00277	0.000528017	0.0464289	APP/PSEN1.vs.WT
Rasgrp3	0.39162	3.33307	4.00053	0.00053101	0.0464289	APP/PSEN1.vs.WT
Ldlr	0.449761	5.25678	3.99231	0.000542133	0.046889	APP/PSEN1.vs.WT
Slc16a3	0.532319	1.32557	3.99216	0.000542332	0.046889	APP/PSEN1.vs.WT
Naip2	0.852779	1.36653	3.98701	0.000549425	0.047017	APP/PSEN1.vs.WT
Eps8l2	-0.505621	1.78489	-3.98667	0.000549889	0.047017	APP/PSEN1.vs.WT
Tifab	0.56875	0.857022	3.96631	0.000578832	0.0491357	APP/PSEN1.vs.WT
Geneid	logFC	AveExpr	t	P.Value	adj.P.Val	Contrast
Tyrobp	-6.11419	1.7242	-29.6125	2.53e-20	3.91e-16	APP/PSEN1;Tyrobp(-/-).vs.APP/PSEN1
Ccl6	-2.51062	1.36859	-15.3445	7.37e-14	5.7e-10	APP/PSEN1;Tyrobp(-/-).vs.APP/PSEN1
Itgax	-3.65602	-0.311892	-14.2708	3.53e-13	1.82e-09	APP/PSEN1;Tyrobp(-/-).vs.APP/PSEN1
Clec7a	-4.01143	0.169099	-13.2212	1.79e-12	6.94e-09	APP/PSEN1;Tyrobp(-/-).vs.APP/PSEN1
Cst7	-4.14626	0.39129	-12.8911	3.05e-12	9.46e-09	APP/PSEN1;Tyrobp(-/-).vs.APP/PSEN1
Capg	-1.5023	1.28162	-12.1854	9.87e-12	2.55e-08	APP/PSEN1;Tyrobp(-/-).vs.APP/PSEN1
Trem2	-1.18671	4.14586	-11.0929	6.71e-11	1.48e-07	APP/PSEN1;Tyrobp(-/-).vs.APP/PSEN1
Zfp14	0.759388	4.03233	10.648	1.52e-10	2.95e-07	APP/PSEN1;Tyrobp(-/-).vs.APP/PSEN1
Mrps12	-0.618937	4.86879	-9.85418	6.95e-10	1.2e-06	APP/PSEN1;Tyrobp(-/-).vs.APP/PSEN1
Lilrb4a	-2.00251	-0.46493	-9.64827	1.04e-09	1.62e-06	APP/PSEN1;Tyrobp(-/-).vs.APP/PSEN1
Slc11a1	-1.18295	1.59713	-8.67128	7.74e-09	1.09e-05	APP/PSEN1;Tyrobp(-/-).vs.APP/PSEN1
Ctsd	-0.54551	8.87445	-8.60848	8.84e-09	1.14e-05	APP/PSEN1;Tyrobp(-/-).vs.APP/PSEN1
Irf8	-0.89103	2.76512	-8.50813	1.09e-08	1.3e-05	APP/PSEN1;Tyrobp(-/-).vs.APP/PSEN1
Ctsz	-0.674466	5.48963	-8.25806	1.87e-08	1.94e-05	APP/PSEN1;Tyrobp(-/-).vs.APP/PSEN1
Cd52	-1.58101	0.667431	-8.25654	1.88e-08	1.94e-05	APP/PSEN1;Tyrobp(-/-).vs.APP/PSEN1
Zfp420	-0.504721	4.22322	-8.17255	2.26e-08	2.18e-05	APP/PSEN1;Tyrobp(-/-).vs.APP/PSEN1
St14	-1.63093	-0.366019	-7.96337	3.57e-08	3.25e-05	APP/PSEN1;Tyrobp(-/-).vs.APP/PSEN1
Nudt19	-1.36647	5.31444	-7.90126	4.1e-08	3.52e-05	APP/PSEN1;Tyrobp(-/-).vs.APP/PSEN1
Ppp1r14a	-1.12461	1.4376	-7.77131	5.47e-08	4.46e-05	APP/PSEN1;Tyrobp(-/-).vs.APP/PSEN1
Pdcd1	-2.75915	-1.76447	-7.74796	5.77e-08	4.46e-05	APP/PSEN1;Tyrobp(-/-).vs.APP/PSEN1
Ly86	-0.866644	2.98984	-7.64052	7.34e-08	5.41e-05	APP/PSEN1;Tyrobp(-/-).vs.APP/PSEN1
Lgals3bp	-1.0254	3.1227	-7.52015	9.63e-08	6.77e-05	APP/PSEN1;Tyrobp(-/-).vs.APP/PSEN1
Siglecf	-1.57931	-0.693605	-7.11227	2.45e-07	0.000165091	APP/PSEN1;Tyrobp(-/-).vs.APP/PSEN1
Tlr2	-1.10808	0.899071	-7.03125	2.96e-07	0.000185308	APP/PSEN1;Tyrobp(-/-).vs.APP/PSEN1
Papl	-1.92111	-0.26257	-6.99889	3.19e-07	0.000185308	APP/PSEN1;Tyrobp(-/-).vs.APP/PSEN1
D17H6S56E-5	-0.735226	1.38478	-6.99609	3.22e-07	0.000185308	APP/PSEN1;Tyrobp(-/-).vs.APP/PSEN1
Mpeg1	-0.868734	4.34057	-6.99373	3.23e-07	0.000185308	APP/PSEN1;Tyrobp(-/-).vs.APP/PSEN1
Fbxo17	-1.19707	0.967909	-6.84505	4.58e-07	0.0002532	APP/PSEN1;Tyrobp(-/-).vs.APP/PSEN1
Ccl3	-2.57651	-1.77201	-6.80308	5.06e-07	0.00026988	APP/PSEN1;Tyrobp(-/-).vs.APP/PSEN1
Itgb2	-0.81116	2.65673	-6.76777	5.5e-07	0.00028356	APP/PSEN1;Tyrobp(-/-).vs.APP/PSEN1
Cd14	-0.980949	1.26247	-6.66403	7.03e-07	0.000350876	APP/PSEN1;Tyrobp(-/-).vs.APP/PSEN1
Lgals6	-1.66528	-0.831089	-6.50416	1.03e-06	0.000497705	APP/PSEN1;Tyrobp(-/-).vs.APP/PSEN1
Lrmp	-1.10311	0.799448	-6.46282	1.14e-06	0.000532895	APP/PSEN1;Tyrobp(-/-).vs.APP/PSEN1
Ech1	-0.378269	5.21709	-6.43855	1.2e-06	0.000548266	APP/PSEN1;Tyrobp(-/-).vs.APP/PSEN1
Siglech	-0.459564	4.38138	-6.3536	1.48e-06	0.000653434	APP/PSEN1;Tyrobp(-/-).vs.APP/PSEN1
Hcls1	-0.765423	1.90699	-6.33837	1.53e-06	0.000659072	APP/PSEN1;Tyrobp(-/-).vs.APP/PSEN1
C1qb	-0.550912	5.40164	-6.28451	1.75e-06	0.000730409	APP/PSEN1;Tyrobp(-/-).vs.APP/PSEN1
Ctss	-0.638439	6.50009	-6.20835	2.1e-06	0.000855373	APP/PSEN1;Tyrobp(-/-).vs.APP/PSEN1
Hvcn1	-0.407643	3.48066	-6.13122	2.53e-06	0.00100544	APP/PSEN1;Tyrobp(-/-).vs.APP/PSEN1
Dmkn	-2.05569	-1.13764	-6.09345	2.78e-06	0.00107487	APP/PSEN1;Tyrobp(-/-).vs.APP/PSEN1
Lgals4	-1.50567	-0.667744	-6.04942	3.09e-06	0.00116774	APP/PSEN1;Tyrobp(-/-).vs.APP/PSEN1
Ccl4	-2.52722	-3.18828	-6.02348	3.3e-06	0.00121463	APP/PSEN1;Tyrobp(-/-).vs.APP/PSEN1
Ptprc	-0.722397	2.87668	-5.84313	5.13e-06	0.0018478	APP/PSEN1;Tyrobp(-/-).vs.APP/PSEN1
Plau	-0.820261	2.38605	-5.80968	5.58e-06	0.00192982	APP/PSEN1;Tyrobp(-/-).vs.APP/PSEN1
Ifi27l2a	-0.76602	1.67501	-5.8071	5.61e-06	0.00192982	APP/PSEN1;Tyrobp(-/-).vs.APP/PSEN1
Ankrd27	0.382549	5.5888	5.78446	5.93e-06	0.00199646	APP/PSEN1;Tyrobp(-/-).vs.APP/PSEN1
Zfp27	-0.373759	4.61197	-5.75289	6.42e-06	0.00203249	APP/PSEN1;Tyrobp(-/-).vs.APP/PSEN1
Laptm5	-0.53007	4.2417	-5.75189	6.43e-06	0.00203249	APP/PSEN1;Tyrobp(-/-).vs.APP/PSEN1
Gpatch1	-0.325174	4.25235	-5.75167	6.44e-06	0.00203249	APP/PSEN1;Tyrobp(-/-).vs.APP/PSEN1
Cyba	-0.501838	2.66881	-5.74086	6.61e-06	0.00204585	APP/PSEN1;Tyrobp(-/-).vs.APP/PSEN1
Myo1f	-0.661491	2.233	-5.68752	7.54e-06	0.00228912	APP/PSEN1;Tyrobp(-/-).vs.APP/PSEN1
C1qc	-0.463341	5.64344	-5.65959	8.08e-06	0.00240616	APP/PSEN1;Tyrobp(-/-).vs.APP/PSEN1
Hexb	-0.474621	7.19935	-5.54829	1.07e-05	0.0030804	APP/PSEN1;Tyrobp(-/-).vs.APP/PSEN1
Sirt2	0.393306	5.51229	5.5451	1.07e-05	0.0030804	APP/PSEN1;Tyrobp(-/-).vs.APP/PSEN1
C1qa	-0.478102	5.89759	-5.49507	1.22e-05	0.0034263	APP/PSEN1;Tyrobp(-/-).vs.APP/PSEN1
Ptpn6	-0.743694	2.26884	-5.46858	1.3e-05	0.00359522	APP/PSEN1;Tyrobp(-/-).vs.APP/PSEN1
4632428N05Rik	-0.361316	5.48765	-5.442	1.39e-05	0.0037747	APP/PSEN1;Tyrobp(-/-).vs.APP/PSEN1
Dock2	-0.556302	2.69065	-5.40722	1.52e-05	0.00404677	APP/PSEN1;Tyrobp(-/-).vs.APP/PSEN1
Olfr111	-2.30576	-1.8346	-5.36121	1.7e-05	0.00446399	APP/PSEN1;Tyrobp(-/-).vs.APP/PSEN1
Il10ra	-0.339961	3.26158	-5.30865	1.94e-05	0.00500793	APP/PSEN1;Tyrobp(-/-).vs.APP/PSEN1
Slamf9	-1.19542	-0.115723	-5.27631	2.11e-05	0.0053424	APP/PSEN1;Tyrobp(-/-).vs.APP/PSEN1
Gusb	-0.552123	3.41516	-5.25644	2.21e-05	0.00552534	APP/PSEN1;Tyrobp(-/-).vs.APP/PSEN1
Bcl2a1b	-1.24912	0.175075	-5.227	2.38e-05	0.00585527	APP/PSEN1;Tyrobp(-/-).vs.APP/PSEN1
Hcar2	-3.00216	-3.22525	-5.1702	2.75e-05	0.00664929	APP/PSEN1;Tyrobp(-/-).vs.APP/PSEN1
Rtp4	-0.900556	0.508944	-5.16332	2.8e-05	0.00666144	APP/PSEN1;Tyrobp(-/-).vs.APP/PSEN1
Fcgr1	-0.630404	1.90636	-5.14438	2.93e-05	0.00684807	APP/PSEN1;Tyrobp(-/-).vs.APP/PSEN1
Baiap2l2	-0.86859	0.706886	-5.13678	2.99e-05	0.00684807	APP/PSEN1;Tyrobp(-/-).vs.APP/PSEN1
Bcl2a1d	-1.53728	-1.14596	-5.13444	3.01e-05	0.00684807	APP/PSEN1;Tyrobp(-/-).vs.APP/PSEN1
Slc37a2	-0.465883	2.4802	-5.11745	3.14e-05	0.00704406	APP/PSEN1;Tyrobp(-/-).vs.APP/PSEN1
Samsn1	-1.0292	1.07741	-5.10234	3.26e-05	0.00721294	APP/PSEN1;Tyrobp(-/-).vs.APP/PSEN1
Itgam	-0.367284	4.81738	-5.08689	3.39e-05	0.00739405	APP/PSEN1;Tyrobp(-/-).vs.APP/PSEN1
Kirrel2	0.450266	3.36889	5.07807	3.47e-05	0.0074554	APP/PSEN1;Tyrobp(-/-).vs.APP/PSEN1
Fcgr2b	-0.661112	1.5902	-5.03207	3.9e-05	0.00825839	APP/PSEN1;Tyrobp(-/-).vs.APP/PSEN1
Ccl9	-1.01954	0.57136	-4.9907	4.32e-05	0.00904416	APP/PSEN1;Tyrobp(-/-).vs.APP/PSEN1
Lyz2	-0.858427	3.82519	-4.9776	4.47e-05	0.00917155	APP/PSEN1;Tyrobp(-/-).vs.APP/PSEN1
Ch25h	-1.35047	-0.884491	-4.97462	4.5e-05	0.00917155	APP/PSEN1;Tyrobp(-/-).vs.APP/PSEN1
Selplg	-0.441496	4.38676	-4.87531	5.79e-05	0.0114883	APP/PSEN1;Tyrobp(-/-).vs.APP/PSEN1
Gpr183	-0.551542	1.44598	-4.82826	6.52e-05	0.0127779	APP/PSEN1;Tyrobp(-/-).vs.APP/PSEN1
Wtip	-0.568049	2.07646	-4.80831	6.86e-05	0.0131375	APP/PSEN1;Tyrobp(-/-).vs.APP/PSEN1
Acvrl1	0.407957	3.61259	4.80744	6.88e-05	0.0131375	APP/PSEN1;Tyrobp(-/-).vs.APP/PSEN1
Cybb	-1.03189	0.413594	-4.7941	7.11e-05	0.0134231	APP/PSEN1;Tyrobp(-/-).vs.APP/PSEN1
Cyth4	-0.394948	3.55994	-4.76159	7.72e-05	0.0144001	APP/PSEN1;Tyrobp(-/-).vs.APP/PSEN1
Irf5	-0.466525	2.35745	-4.75683	7.82e-05	0.0144014	APP/PSEN1;Tyrobp(-/-).vs.APP/PSEN1
Ifi27	-0.331516	4.96986	-4.7372	8.22e-05	0.0148525	APP/PSEN1;Tyrobp(-/-).vs.APP/PSEN1
Sh3bp2	-0.697694	1.5091	-4.73539	8.25e-05	0.0148525	APP/PSEN1;Tyrobp(-/-).vs.APP/PSEN1
Klhl6	-0.763719	1.37867	-4.70264	8.97e-05	0.0159529	APP/PSEN1;Tyrobp(-/-).vs.APP/PSEN1
Csf1r	-0.329503	6.50699	-4.68593	9.36e-05	0.016454	APP/PSEN1;Tyrobp(-/-).vs.APP/PSEN1
Lair1	-0.421625	3.86658	-4.67971	9.51e-05	0.016528	APP/PSEN1;Tyrobp(-/-).vs.APP/PSEN1
Fermt3	-0.383234	2.86719	-4.67157	9.7e-05	0.0166853	APP/PSEN1;Tyrobp(-/-).vs.APP/PSEN1
Cd180	-1.35198	-0.282805	-4.66704	9.82e-05	0.0166924	APP/PSEN1;Tyrobp(-/-).vs.APP/PSEN1
Rnf207	0.348816	3.17524	4.62379	0.000109534	0.0182274	APP/PSEN1;Tyrobp(-/-).vs.APP/PSEN1
Trim30d	-0.819224	0.824058	-4.60534	0.000114783	0.0187901	APP/PSEN1;Tyrobp(-/-).vs.APP/PSEN1
Ang	-0.784004	1.28191	-4.60342	0.000115344	0.0187901	APP/PSEN1;Tyrobp(-/-).vs.APP/PSEN1
Slco2b1	-0.312761	4.54387	-4.593	0.000118435	0.0190927	APP/PSEN1;Tyrobp(-/-).vs.APP/PSEN1
Gramd1a	0.273028	6.76943	4.5881	0.000119914	0.0191318	APP/PSEN1;Tyrobp(-/-).vs.APP/PSEN1
Ptpn18	-0.605779	1.26735	-4.56495	0.00012717	0.0200825	APP/PSEN1;Tyrobp(-/-).vs.APP/PSEN1
Tlr12	-0.932288	-0.0189218	-4.54926	0.000132335	0.020687	APP/PSEN1;Tyrobp(-/-).vs.APP/PSEN1
Ncf2	-0.459325	2.58934	-4.53798	0.000136177	0.0210748	APP/PSEN1;Tyrobp(-/-).vs.APP/PSEN1
Gpnmb	-1.11948	0.99846	-4.5194	0.00014275	0.0218732	APP/PSEN1;Tyrobp(-/-).vs.APP/PSEN1
Gpr84	-1.05615	-0.266292	-4.49591	0.000151518	0.0228064	APP/PSEN1;Tyrobp(-/-).vs.APP/PSEN1
Cd68	-0.726602	2.15857	-4.49521	0.000151788	0.0228064	APP/PSEN1;Tyrobp(-/-).vs.APP/PSEN1
Slc16a3	-0.547029	1.32557	-4.46157	0.000165312	0.0245996	APP/PSEN1;Tyrobp(-/-).vs.APP/PSEN1
Tbxas1	-0.601069	1.85513	-4.45472	0.000168206	0.024792	APP/PSEN1;Tyrobp(-/-).vs.APP/PSEN1
Ankrd44	-0.278529	3.63018	-4.40557	0.000190542	0.0278192	APP/PSEN1;Tyrobp(-/-).vs.APP/PSEN1
Itgb5	-0.290784	5.60968	-4.36947	0.000208813	0.0302018	APP/PSEN1;Tyrobp(-/-).vs.APP/PSEN1
Zfp383	0.367017	3.20169	4.34568	0.000221795	0.0317823	APP/PSEN1;Tyrobp(-/-).vs.APP/PSEN1
Vwa1	0.321058	5.12965	4.33115	0.000230123	0.0326732	APP/PSEN1;Tyrobp(-/-).vs.APP/PSEN1
Vav1	-0.481832	2.42384	-4.31374	0.000240505	0.0338368	APP/PSEN1;Tyrobp(-/-).vs.APP/PSEN1
Cd53	-0.424895	3.45469	-4.24656	0.000285132	0.0393991	APP/PSEN1;Tyrobp(-/-).vs.APP/PSEN1
Arpc1b	-0.315918	3.93539	-4.23492	0.000293665	0.0402191	APP/PSEN1;Tyrobp(-/-).vs.APP/PSEN1
Grn	-0.278502	4.99931	-4.22051	0.000304577	0.0413476	APP/PSEN1;Tyrobp(-/-).vs.APP/PSEN1
Lyn	-0.352364	3.40013	-4.17984	0.000337604	0.0454327	APP/PSEN1;Tyrobp(-/-).vs.APP/PSEN1
Atp4a	0.80709	0.458681	4.16224	0.000352978	0.0467005	APP/PSEN1;Tyrobp(-/-).vs.APP/PSEN1
Alkbh6	-0.342375	4.78958	-4.16214	0.00035306	0.0467005	APP/PSEN1;Tyrobp(-/-).vs.APP/PSEN1
Psmb8	-0.55503	2.02305	-4.15277	0.000361526	0.0474151	APP/PSEN1;Tyrobp(-/-).vs.APP/PSEN1
Haus5	-0.514755	2.20283	-4.13323	0.000379842	0.0493987	APP/PSEN1;Tyrobp(-/-).vs.APP/PSEN1
Geneid	logFC	AveExpr	t	P.Value	adj.P.Val	Contrast
App	1.68426	11.0518	31.9337	4.36e-21	4.65e-17	APP/PSEN1;Tyrobp(-/-).vs.WT
Psen1	1.28559	6.16741	31.4959	6.01e-21	4.65e-17	APP/PSEN1;Tyrobp(-/-).vs.WT
Prnp	1.37444	10.9004	27.7545	1.14e-19	5.87e-16	APP/PSEN1;Tyrobp(-/-).vs.WT
Tyrobp	-4.78427	1.7242	-22.642	1.23e-17	4.77e-14	APP/PSEN1;Tyrobp(-/-).vs.WT
Prn	1.13	7.05187	20.9362	7.32e-17	2.27e-13	APP/PSEN1;Tyrobp(-/-).vs.WT
Arpp21	-0.516612	8.55653	-13.2406	1.74e-12	4.49e-09	APP/PSEN1;Tyrobp(-/-).vs.WT
Zfp14	0.813207	4.03233	11.4854	3.32e-11	7.35e-08	APP/PSEN1;Tyrobp(-/-).vs.WT
Mrps12	-0.707734	4.86879	-11.3895	3.94e-11	7.62e-08	APP/PSEN1;Tyrobp(-/-).vs.WT
2900079G21Rik	-0.687145	4.04626	-10.5569	1.81e-10	3.06e-07	APP/PSEN1;Tyrobp(-/-).vs.WT
Gfap	1.72617	6.74677	10.5079	1.98e-10	3.06e-07	APP/PSEN1;Tyrobp(-/-).vs.WT
C4b	1.6288	4.90868	10.2315	3.35e-10	4.71e-07	APP/PSEN1;Tyrobp(-/-).vs.WT
Zfp420	-0.551632	4.22322	-9.04888	3.52e-09	4.53e-06	APP/PSEN1;Tyrobp(-/-).vs.WT
Nudt19	-1.39289	5.31444	-8.08338	2.74e-08	3.27e-05	APP/PSEN1;Tyrobp(-/-).vs.WT
Dmkn	-2.51377	-1.13764	-7.78621	5.29e-08	5.85e-05	APP/PSEN1;Tyrobp(-/-).vs.WT
Lamc2	-0.633374	4.17409	-7.55286	8.94e-08	9.22e-05	APP/PSEN1;Tyrobp(-/-).vs.WT
Lgals6	-1.75448	-0.831089	-6.98391	3.31e-07	0.000319962	APP/PSEN1;Tyrobp(-/-).vs.WT
Papl	-1.82018	-0.26257	-6.63393	7.55e-07	0.000687303	APP/PSEN1;Tyrobp(-/-).vs.WT
Hipk4	-0.571822	4.78663	-6.45911	1.15e-06	0.000985725	APP/PSEN1;Tyrobp(-/-).vs.WT
Ppp1r14a	-0.927644	1.4376	-6.34315	1.52e-06	0.00123444	APP/PSEN1;Tyrobp(-/-).vs.WT
Fbxo17	-1.0903	0.967909	-6.2331	1.98e-06	0.00153049	APP/PSEN1;Tyrobp(-/-).vs.WT
Gpatch1	-0.347204	4.25235	-6.21003	2.09e-06	0.00154154	APP/PSEN1;Tyrobp(-/-).vs.WT
Lgals4	-1.50557	-0.667744	-6.11874	2.61e-06	0.00183739	APP/PSEN1;Tyrobp(-/-).vs.WT
Sirt2	0.429538	5.51229	6.07592	2.9e-06	0.00195108	APP/PSEN1;Tyrobp(-/-).vs.WT
Atp8b2	-0.309203	6.50812	-5.95517	3.9e-06	0.00251307	APP/PSEN1;Tyrobp(-/-).vs.WT
Zfp27	-0.377444	4.61197	-5.85575	4.98e-06	0.00308088	APP/PSEN1;Tyrobp(-/-).vs.WT
C4a	0.98307	1.95946	5.64435	8.4e-06	0.00499791	APP/PSEN1;Tyrobp(-/-).vs.WT
Ankrd27	0.369583	5.5888	5.6215	8.89e-06	0.0050492	APP/PSEN1;Tyrobp(-/-).vs.WT
Pip5kl1	-0.606384	1.99137	-5.61042	9.14e-06	0.0050492	APP/PSEN1;Tyrobp(-/-).vs.WT
Zfp780b	-0.26677	4.74528	-5.29744	2e-05	0.0106568	APP/PSEN1;Tyrobp(-/-).vs.WT
Kirrel2	0.458771	3.36889	5.25085	2.24e-05	0.0115805	APP/PSEN1;Tyrobp(-/-).vs.WT
Pak6	-0.402993	5.79924	-5.11146	3.19e-05	0.0159172	APP/PSEN1;Tyrobp(-/-).vs.WT
Chrnb3	-1.29012	-0.625099	-5.07638	3.48e-05	0.0168463	APP/PSEN1;Tyrobp(-/-).vs.WT
Gmfg	0.971051	0.132203	5.04856	3.74e-05	0.0173609	APP/PSEN1;Tyrobp(-/-).vs.WT
Ech1	-0.295994	5.21709	-5.04043	3.81e-05	0.0173609	APP/PSEN1;Tyrobp(-/-).vs.WT
Slc14a1	0.652353	2.88257	4.99951	4.23e-05	0.0187011	APP/PSEN1;Tyrobp(-/-).vs.WT
Myh2	-0.745795	0.71548	-4.90742	5.34e-05	0.0229488	APP/PSEN1;Tyrobp(-/-).vs.WT
Tmem132a	-0.442906	8.43919	-4.87232	5.83e-05	0.0244026	APP/PSEN1;Tyrobp(-/-).vs.WT
Adgrl4	0.42864	4.49399	4.82168	6.63e-05	0.0258242	APP/PSEN1;Tyrobp(-/-).vs.WT
Vill	-0.549968	3.14809	-4.81954	6.67e-05	0.0258242	APP/PSEN1;Tyrobp(-/-).vs.WT
Ptprf	-0.37224	6.60276	-4.815	6.75e-05	0.0258242	APP/PSEN1;Tyrobp(-/-).vs.WT
Tmem151a	-0.330211	6.79578	-4.80942	6.84e-05	0.0258242	APP/PSEN1;Tyrobp(-/-).vs.WT
Blvrb	0.6795	3.11956	4.7797	7.38e-05	0.0271812	APP/PSEN1;Tyrobp(-/-).vs.WT
S100a6	0.422078	4.45624	4.72904	8.39e-05	0.0301869	APP/PSEN1;Tyrobp(-/-).vs.WT
Sqle	0.283259	6.37713	4.63859	0.000105497	0.0351457	APP/PSEN1;Tyrobp(-/-).vs.WT
Msmo1	0.37325	6.99792	4.6311	0.000107521	0.0351457	APP/PSEN1;Tyrobp(-/-).vs.WT
Pcsk9	-0.812645	2.7192	-4.62569	0.000109007	0.0351457	APP/PSEN1;Tyrobp(-/-).vs.WT
Adam11	-0.302096	6.65016	-4.5377	0.000136273	0.042213	APP/PSEN1;Tyrobp(-/-).vs.WT
Cln5	0.310498	3.94322	4.53739	0.000136382	0.042213	APP/PSEN1;Tyrobp(-/-).vs.WT
Fdft1	0.307979	6.97181	4.5181	0.00014322	0.0434603	APP/PSEN1;Tyrobp(-/-).vs.WT
Abcc4	0.340987	3.67379	4.49584	0.000151542	0.0440115	APP/PSEN1;Tyrobp(-/-).vs.WT
Osmr	0.68998	2.0228	4.49237	0.000152882	0.0440115	APP/PSEN1;Tyrobp(-/-).vs.WT
Atp4a	0.863471	0.458681	4.49061	0.000153568	0.0440115	APP/PSEN1;Tyrobp(-/-).vs.WT
Idi1	0.328721	4.57777	4.47516	0.000159707	0.0449387	APP/PSEN1;Tyrobp(-/-).vs.WT
Rasgrp4	-0.269615	3.90352	-4.46788	0.000162684	0.0449588	APP/PSEN1;Tyrobp(-/-).vs.WT
Plce1	0.616632	3.46912	4.43043	0.0001789	0.0485728	APP/PSEN1;Tyrobp(-/-).vs.WT
Geneid	logFC	AveExpr	t	P.Value	adj.P.Val	Contrast
Tyrobp	-4.8723	1.7242	-19.1153	5.71e-16	8.83e-12	Tyrobp(-/-).vs.WT
Mrps12	-0.713498	4.86879	-10.5559	1.81e-10	1.4e-06	Tyrobp(-/-).vs.WT
Zfp14	0.724323	4.03233	9.5267	1.33e-09	6.87e-06	Tyrobp(-/-).vs.WT
Zfp420	-0.605384	4.22322	-9.00691	3.83e-09	1.48e-05	Tyrobp(-/-).vs.WT
Zfp780b	-0.395579	4.74528	-7.18394	2.08e-07	0.000643314	Tyrobp(-/-).vs.WT
Dmkn	-2.41772	-1.13764	-6.77626	5.39e-07	0.00138964	Tyrobp(-/-).vs.WT
Lgals6	-1.87097	-0.831089	-6.47621	1.1e-06	0.00215351	Tyrobp(-/-).vs.WT
Nudt19	-1.19569	5.31444	-6.47138	1.11e-06	0.00215351	Tyrobp(-/-).vs.WT
Ppp1r14a	-1.04169	1.4376	-6.18115	2.24e-06	0.00376578	Tyrobp(-/-).vs.WT
Papl	-1.91151	-0.26257	-6.14782	2.43e-06	0.00376578	Tyrobp(-/-).vs.WT
Lgals4	-1.76084	-0.667744	-6.09773	2.75e-06	0.00386799	Tyrobp(-/-).vs.WT
Ech1	-0.380049	5.21709	-5.98928	3.58e-06	0.00462266	Tyrobp(-/-).vs.WT
Gpatch1	-0.357501	4.25235	-5.85525	4.98e-06	0.00593195	Tyrobp(-/-).vs.WT
Sirt2	0.411668	5.51229	5.4774	1.27e-05	0.0140674	Tyrobp(-/-).vs.WT
Rasgrp4	-0.343682	3.90352	-5.15207	2.88e-05	0.0296958	Tyrobp(-/-).vs.WT
Kirrel2	0.475059	3.36889	5.04795	3.74e-05	0.0361982	Tyrobp(-/-).vs.WT
Hipk4	-0.475314	4.78663	-4.98985	4.33e-05	0.0384308	Tyrobp(-/-).vs.WT
Zfp27	-0.347171	4.61197	-4.97504	4.5e-05	0.0384308	Tyrobp(-/-).vs.WT
Rinl	0.949251	0.941577	4.95624	4.72e-05	0.0384308	Tyrobp(-/-).vs.WT
Plekhg1	0.473462	2.71287	4.87154	5.85e-05	0.0452338	Tyrobp(-/-).vs.WT
Geneid	logFC	AveExpr	t	P.Value	adj.P.Val	Contrast
Tyrobp	-1.13234	1.7242	-8.35505	1.52e-08	0.000235212	Tyrobp(+/-).vs.WT
Geneid	logFC	AveExpr	t	P.Value	adj.P.Val	Contrast
Tyrobp	-1.16892	1.7242	-12.8634	3.2e-12	4.95e-08	APP/PSEN1;Tyrobp(+/-).vs.APP/PSEN1
Geneid	logFC	AveExpr	t	P.Value	adj.P.Val	Contrast
App	1.67206	11.0518	27.6844	1.21e-19	1.87e-15	APP/PSEN1;Tyrobp(+/-).vs.Tyrobp(+/-)
Psen1	1.22815	6.16741	26.1609	4.46e-19	3.45e-15	APP/PSEN1;Tyrobp(+/-).vs.Tyrobp(+/-)
Prnp	1.33007	10.9004	23.4792	5.37e-18	2.77e-14	APP/PSEN1;Tyrobp(+/-).vs.Tyrobp(+/-)
Prn	1.10132	7.05187	17.808	2.78e-15	1.08e-11	APP/PSEN1;Tyrobp(+/-).vs.Tyrobp(+/-)
Ccl6	2.22495	1.36859	10.3804	2.52e-10	7.8e-07	APP/PSEN1;Tyrobp(+/-).vs.Tyrobp(+/-)
Tyrobp	1.29334	1.7242	9.61565	1.11e-09	2.87e-06	APP/PSEN1;Tyrobp(+/-).vs.Tyrobp(+/-)
C4b	1.75503	4.90868	9.53992	1.3e-09	2.87e-06	APP/PSEN1;Tyrobp(+/-).vs.Tyrobp(+/-)
Itgax	3.74579	-0.311892	9.46982	1.49e-09	2.89e-06	APP/PSEN1;Tyrobp(+/-).vs.Tyrobp(+/-)
Clec7a	4.33531	0.169099	9.11155	3.09e-09	5.29e-06	APP/PSEN1;Tyrobp(+/-).vs.Tyrobp(+/-)
Gfap	1.69737	6.74677	9.06294	3.42e-09	5.29e-06	APP/PSEN1;Tyrobp(+/-).vs.Tyrobp(+/-)
Cst7	4.45581	0.39129	8.85689	5.24e-09	7.37e-06	APP/PSEN1;Tyrobp(+/-).vs.Tyrobp(+/-)
Ctsd	0.639002	8.87445	8.77534	6.21e-09	7.8e-06	APP/PSEN1;Tyrobp(+/-).vs.Tyrobp(+/-)
Arpp21	-0.390132	8.55653	-8.74995	6.56e-09	7.8e-06	APP/PSEN1;Tyrobp(+/-).vs.Tyrobp(+/-)
Trem2	1.14805	4.14586	8.45098	1.24e-08	1.37e-05	APP/PSEN1;Tyrobp(+/-).vs.Tyrobp(+/-)
Lilrb4a	2.1708	-0.46493	7.71503	6.21e-08	6.4e-05	APP/PSEN1;Tyrobp(+/-).vs.Tyrobp(+/-)
2900079G21Rik	-0.560438	4.04626	-7.33779	1.46e-07	0.000141112	APP/PSEN1;Tyrobp(+/-).vs.Tyrobp(+/-)
Naip5	1.08657	0.483726	7.29545	1.61e-07	0.000144075	APP/PSEN1;Tyrobp(+/-).vs.Tyrobp(+/-)
Capg	1.18906	1.28162	7.2774	1.68e-07	0.000144075	APP/PSEN1;Tyrobp(+/-).vs.Tyrobp(+/-)
Cyba	0.804235	2.66881	7.2	2e-07	0.000163127	APP/PSEN1;Tyrobp(+/-).vs.Tyrobp(+/-)
C1qc	0.685253	5.64344	7.08046	2.64e-07	0.000204408	APP/PSEN1;Tyrobp(+/-).vs.Tyrobp(+/-)
Slc11a1	1.25483	1.59713	7.00933	3.12e-07	0.000224633	APP/PSEN1;Tyrobp(+/-).vs.Tyrobp(+/-)
C1qa	0.715462	5.89759	6.99902	3.19e-07	0.000224633	APP/PSEN1;Tyrobp(+/-).vs.Tyrobp(+/-)
Ctsz	0.660569	5.48963	6.8564	4.46e-07	0.000300123	APP/PSEN1;Tyrobp(+/-).vs.Tyrobp(+/-)
Ly86	0.981737	2.98984	6.62331	7.74e-07	0.000499302	APP/PSEN1;Tyrobp(+/-).vs.Tyrobp(+/-)
Hexa	0.413036	5.89842	6.58433	8.5e-07	0.000525985	APP/PSEN1;Tyrobp(+/-).vs.Tyrobp(+/-)
St14	1.87222	-0.366019	6.51756	9.97e-07	0.000593221	APP/PSEN1;Tyrobp(+/-).vs.Tyrobp(+/-)
C1qb	0.674556	5.40164	6.47932	1.09e-06	0.000626046	APP/PSEN1;Tyrobp(+/-).vs.Tyrobp(+/-)
C3ar1	1.21764	1.61539	6.14611	2.44e-06	0.00135054	APP/PSEN1;Tyrobp(+/-).vs.Tyrobp(+/-)
Arpc1b	0.547459	3.93539	6.02808	3.26e-06	0.00173941	APP/PSEN1;Tyrobp(+/-).vs.Tyrobp(+/-)
Ctss	0.706856	6.50009	5.92349	4.21e-06	0.00214886	APP/PSEN1;Tyrobp(+/-).vs.Tyrobp(+/-)
Slc37a2	0.655665	2.4802	5.90214	4.44e-06	0.00214886	APP/PSEN1;Tyrobp(+/-).vs.Tyrobp(+/-)
Osmr	1.10628	2.0228	5.90181	4.44e-06	0.00214886	APP/PSEN1;Tyrobp(+/-).vs.Tyrobp(+/-)
Tlr2	1.26899	0.899071	5.87603	4.73e-06	0.00222021	APP/PSEN1;Tyrobp(+/-).vs.Tyrobp(+/-)
Grn	0.4575	4.99931	5.83207	5.28e-06	0.00234733	APP/PSEN1;Tyrobp(+/-).vs.Tyrobp(+/-)
Fcrls	0.837662	5.14655	5.82957	5.31e-06	0.00234733	APP/PSEN1;Tyrobp(+/-).vs.Tyrobp(+/-)
Hexb	0.569695	7.19935	5.78578	5.91e-06	0.00254273	APP/PSEN1;Tyrobp(+/-).vs.Tyrobp(+/-)
Mpeg1	0.896495	4.34057	5.71482	7.05e-06	0.0029488	APP/PSEN1;Tyrobp(+/-).vs.Tyrobp(+/-)
Lyz2	1.32076	3.82519	5.64543	8.37e-06	0.00341051	APP/PSEN1;Tyrobp(+/-).vs.Tyrobp(+/-)
Lamc2	-0.539204	4.17409	-5.63027	8.7e-06	0.00345056	APP/PSEN1;Tyrobp(+/-).vs.Tyrobp(+/-)
D17H6S56E-5	0.804943	1.38478	5.60103	9.35e-06	0.00361802	APP/PSEN1;Tyrobp(+/-).vs.Tyrobp(+/-)
4632428N05Rik	0.430943	5.48765	5.54991	1.06e-05	0.00400879	APP/PSEN1;Tyrobp(+/-).vs.Tyrobp(+/-)
Olfml3	0.821599	4.07412	5.52751	1.12e-05	0.00408322	APP/PSEN1;Tyrobp(+/-).vs.Tyrobp(+/-)
Lgals3bp	1.06871	3.1227	5.52342	1.13e-05	0.00408322	APP/PSEN1;Tyrobp(+/-).vs.Tyrobp(+/-)
Ccl4	3.38821	-3.18828	5.51166	1.17e-05	0.00410919	APP/PSEN1;Tyrobp(+/-).vs.Tyrobp(+/-)
Pbxip1	0.28849	5.63151	5.39897	1.55e-05	0.00532459	APP/PSEN1;Tyrobp(+/-).vs.Tyrobp(+/-)
Myo1f	0.813434	2.233	5.3778	1.63e-05	0.00549242	APP/PSEN1;Tyrobp(+/-).vs.Tyrobp(+/-)
Irf8	0.690277	2.76512	5.32942	1.84e-05	0.00606854	APP/PSEN1;Tyrobp(+/-).vs.Tyrobp(+/-)
Cd53	0.655369	3.45469	5.31455	1.91e-05	0.00610854	APP/PSEN1;Tyrobp(+/-).vs.Tyrobp(+/-)
Laptm5	0.599306	4.2417	5.31019	1.93e-05	0.00610854	APP/PSEN1;Tyrobp(+/-).vs.Tyrobp(+/-)
Siglech	0.455133	4.38138	5.27359	2.12e-05	0.00650589	APP/PSEN1;Tyrobp(+/-).vs.Tyrobp(+/-)
Hcls1	0.828756	1.90699	5.26915	2.14e-05	0.00650589	APP/PSEN1;Tyrobp(+/-).vs.Tyrobp(+/-)
Fcgr3	0.665719	4.13005	5.2173	2.44e-05	0.00726908	APP/PSEN1;Tyrobp(+/-).vs.Tyrobp(+/-)
Ch25h	2.06464	-0.884491	5.18449	2.65e-05	0.00773405	APP/PSEN1;Tyrobp(+/-).vs.Tyrobp(+/-)
Cd52	1.23891	0.667431	5.17766	2.7e-05	0.00773405	APP/PSEN1;Tyrobp(+/-).vs.Tyrobp(+/-)
Cd84	1.02737	2.32982	5.14732	2.91e-05	0.00819639	APP/PSEN1;Tyrobp(+/-).vs.Tyrobp(+/-)
Ptprc	0.806114	2.87668	5.13379	3.01e-05	0.00832918	APP/PSEN1;Tyrobp(+/-).vs.Tyrobp(+/-)
Cd48	1.43507	0.0471838	5.08542	3.4e-05	0.00924425	APP/PSEN1;Tyrobp(+/-).vs.Tyrobp(+/-)
Cx3cr1	0.449721	5.84144	4.97685	4.48e-05	0.0119503	APP/PSEN1;Tyrobp(+/-).vs.Tyrobp(+/-)
Csf1r	0.401055	6.50699	4.95687	4.71e-05	0.0123562	APP/PSEN1;Tyrobp(+/-).vs.Tyrobp(+/-)
Itgb2	0.728516	2.65673	4.85509	6.09e-05	0.015719	APP/PSEN1;Tyrobp(+/-).vs.Tyrobp(+/-)
Pdcd1	2.10922	-1.76447	4.83622	6.39e-05	0.0162181	APP/PSEN1;Tyrobp(+/-).vs.Tyrobp(+/-)
Mcl1	0.287461	6.09979	4.82666	6.55e-05	0.0163475	APP/PSEN1;Tyrobp(+/-).vs.Tyrobp(+/-)
Ccl3	2.57655	-1.77201	4.81486	6.75e-05	0.0165764	APP/PSEN1;Tyrobp(+/-).vs.Tyrobp(+/-)
Klhl6	1.00037	1.37867	4.79973	7.01e-05	0.0169551	APP/PSEN1;Tyrobp(+/-).vs.Tyrobp(+/-)
Cd68	1.01596	2.15857	4.77308	7.5e-05	0.0176837	APP/PSEN1;Tyrobp(+/-).vs.Tyrobp(+/-)
Satb1	-0.339128	6.23922	-4.74589	8.04e-05	0.0185632	APP/PSEN1;Tyrobp(+/-).vs.Tyrobp(+/-)
Naglu	0.487023	3.56714	4.73135	8.34e-05	0.0189772	APP/PSEN1;Tyrobp(+/-).vs.Tyrobp(+/-)
Ggta1	0.647253	2.53214	4.62927	0.000108024	0.0242286	APP/PSEN1;Tyrobp(+/-).vs.Tyrobp(+/-)
Gm13629	-0.640712	2.06901	-4.61833	0.000111061	0.0243984	APP/PSEN1;Tyrobp(+/-).vs.Tyrobp(+/-)
Fcgr2b	0.818951	1.5902	4.61525	0.000111934	0.0243984	APP/PSEN1;Tyrobp(+/-).vs.Tyrobp(+/-)
Itgb5	0.355674	5.60968	4.5945	0.000117984	0.0253599	APP/PSEN1;Tyrobp(+/-).vs.Tyrobp(+/-)
Ube2e3	0.268754	6.5241	4.57822	0.000122959	0.0260674	APP/PSEN1;Tyrobp(+/-).vs.Tyrobp(+/-)
Cd14	0.850218	1.26247	4.53182	0.000138321	0.0284496	APP/PSEN1;Tyrobp(+/-).vs.Tyrobp(+/-)
Nhsl1	0.318101	4.27288	4.52582	0.000140444	0.0284496	APP/PSEN1;Tyrobp(+/-).vs.Tyrobp(+/-)
Cda	-1.04348	-0.17994	-4.52334	0.00014133	0.0284496	APP/PSEN1;Tyrobp(+/-).vs.Tyrobp(+/-)
Hvcn1	0.370134	3.48066	4.52273	0.000141549	0.0284496	APP/PSEN1;Tyrobp(+/-).vs.Tyrobp(+/-)
Lpl	0.813443	3.32373	4.50669	0.000147428	0.0292512	APP/PSEN1;Tyrobp(+/-).vs.Tyrobp(+/-)
Tgfbr2	0.638026	4.23454	4.4997	0.000150067	0.0293979	APP/PSEN1;Tyrobp(+/-).vs.Tyrobp(+/-)
Csf1	0.373345	3.87116	4.49056	0.000153588	0.0297116	APP/PSEN1;Tyrobp(+/-).vs.Tyrobp(+/-)
Ccp110	-0.318094	5.88032	-4.48389	0.000156207	0.0298452	APP/PSEN1;Tyrobp(+/-).vs.Tyrobp(+/-)
Ncf2	0.557284	2.58934	4.46652	0.000163245	0.0308095	APP/PSEN1;Tyrobp(+/-).vs.Tyrobp(+/-)
Slc14a1	0.686572	2.88257	4.45634	0.000167519	0.0312352	APP/PSEN1;Tyrobp(+/-).vs.Tyrobp(+/-)
Tlr7	0.729677	1.99663	4.44846	0.000170898	0.031486	APP/PSEN1;Tyrobp(+/-).vs.Tyrobp(+/-)
Lyn	0.460606	3.40013	4.43	0.000179094	0.0326077	APP/PSEN1;Tyrobp(+/-).vs.Tyrobp(+/-)
Sowahc	0.310966	4.4998	4.41689	0.000185148	0.0333181	APP/PSEN1;Tyrobp(+/-).vs.Tyrobp(+/-)
Tmem158	0.508554	4.9694	4.38922	0.000198612	0.0353301	APP/PSEN1;Tyrobp(+/-).vs.Tyrobp(+/-)
Skap1	-0.986598	0.548459	-4.3553	0.00021645	0.037695	APP/PSEN1;Tyrobp(+/-).vs.Tyrobp(+/-)
Dock2	0.563112	2.69065	4.35092	0.000218869	0.037695	APP/PSEN1;Tyrobp(+/-).vs.Tyrobp(+/-)
Cxcl5	1.64904	-0.730261	4.34649	0.00022134	0.037695	APP/PSEN1;Tyrobp(+/-).vs.Tyrobp(+/-)
C4a	0.875084	1.95946	4.34287	0.000223383	0.037695	APP/PSEN1;Tyrobp(+/-).vs.Tyrobp(+/-)
Ddn	0.263176	10.3422	4.34163	0.000224085	0.037695	APP/PSEN1;Tyrobp(+/-).vs.Tyrobp(+/-)
Ip6k3	0.92238	0.130408	4.24223	0.000288276	0.0476069	APP/PSEN1;Tyrobp(+/-).vs.Tyrobp(+/-)
Rnase4	0.512235	3.87109	4.21909	0.000305672	0.0497956	APP/PSEN1;Tyrobp(+/-).vs.Tyrobp(+/-)
Lcp1	0.547431	3.02361	4.21492	0.000308915	0.0497997	APP/PSEN1;Tyrobp(+/-).vs.Tyrobp(+/-)
Geneid	logFC	AveExpr	t	P.Value	adj.P.Val	Contrast
App	1.65133	11.0518	31.2517	7.21e-21	9.55e-17	APP/PSEN1;Tyrobp(-/-).vs.Tyrobp(-/-)
Psen1	1.25576	6.16741	30.5393	1.23e-20	9.55e-17	APP/PSEN1;Tyrobp(-/-).vs.Tyrobp(-/-)
Prnp	1.4203	10.9004	28.5959	5.69e-20	2.94e-16	APP/PSEN1;Tyrobp(-/-).vs.Tyrobp(-/-)
Prn	1.18108	7.05187	21.7578	3.06e-17	1.18e-13	APP/PSEN1;Tyrobp(-/-).vs.Tyrobp(-/-)
Arpp21	-0.550529	8.55653	-14.0833	4.69e-13	1.45e-09	APP/PSEN1;Tyrobp(-/-).vs.Tyrobp(-/-)
2900079G21Rik	-0.754004	4.04626	-11.4901	3.29e-11	8.5e-08	APP/PSEN1;Tyrobp(-/-).vs.Tyrobp(-/-)
C4b	1.38513	4.90868	8.83617	5.47e-09	1.21e-05	APP/PSEN1;Tyrobp(-/-).vs.Tyrobp(-/-)
Gfap	1.37401	6.74677	8.44181	1.26e-08	2.44e-05	APP/PSEN1;Tyrobp(-/-).vs.Tyrobp(-/-)
Lamc2	-0.66426	4.17409	-7.83526	4.74e-08	8.16e-05	APP/PSEN1;Tyrobp(-/-).vs.Tyrobp(-/-)
Sqle	0.320873	6.37713	5.22244	2.41e-05	0.0373134	APP/PSEN1;Tyrobp(-/-).vs.Tyrobp(-/-)
Fdft1	0.353487	6.97181	5.16233	2.8e-05	0.0394607	APP/PSEN1;Tyrobp(-/-).vs.Tyrobp(-/-)
Rps6ka5	0.320378	4.95593	5.07678	3.48e-05	0.0448777	APP/PSEN1;Tyrobp(-/-).vs.Tyrobp(-/-)

## Sheet: READ ME
Supplementary Table 1: Differential gene expression (DEG) results
Adjusted p Value (Adj.P.Val)≦0.05
log Fold Change (FC)≧ 1.2
