# Supplementary material for: Integrative approach to sporadic Alzheimer’s disease: deficiency of TYROBP in cerebral Aβ amyloidosis mouse normalizes clinical phenotype and complement subnetwork molecular pathology without reducing Aβ burden
Source: Mol Psychiatry. 2018 Oct 3;24(3):431–46. doi: 10.1038/s41380-018-0255-6 (PMC6494440; doi:10.1038/s41380-018-0255-6)
Supplement: Supplementary file 9 — Supplementary Table 2 [file 41380_2018_255_MOESM9_ESM.xlsx]

## Sheet: Pathways IPA
Ingenuity Canonical Pathways Analysis
Ingenuity Canonical Pathways	Contrast	-log(B-H p-value)	Ratio	z-score	Molecules
Phagosome Formation	APP/PSEN1 vs WT	11	0.115	N/A	FCGR2A,FCGR2B,FCGR1A,TLR2,ITGB2,CLEC7A,Fcrls,ITGAM,PLCE1,PLCG2,TLR7,FCER1G,Tlr13,C3AR1,ITGAX
Phagosome Formation	APP/PSEN1;Tyrobp(-/-) vs APP/PSEN1	4.58	0.0615	N/A	TLR2,ITGB2,CLEC7A,ITGAM,FCGR2B,FCGR1A,ITGAX,Tlr12
Phagosome Formation	APP/PSEN1;Tyrobp(-/-) vs. WT	0.437	0.00769	N/A	PLCE1
Neuroinflammation Signaling Pathway	APP/PSEN1 vs WT	7.71	0.0547	4	B2M,Naip1 (includes others),TGFBR1,PYCARD,HLA-A,TYROBP,CSF1R,APP,TLR2,TREM2,PLCG2,NCF2,CYBB,TLR7,Tlr13,HLA-DOB,PSEN1
Neuroinflammation Signaling Pathway	APP/PSEN1;Tyrobp(-/-) vs APP/PSEN1	2.03	0.0225	-2.449	TLR2,TYROBP,TREM2,NCF2,CYBB,CSF1R,Tlr12
Neuroinflammation Signaling Pathway	APP/PSEN1;Tyrobp(-/-) vs. WT	0.729	0.00965	N/A	TYROBP,PSEN1,APP
Neuroinflammation Signaling Pathway	APP/PSEN1;Tyrobp(-/-) vs. Tyrobp(-/-)	1.3	0.00643	N/A	PSEN1,APP
Neuroinflammation Signaling Pathway	Tyrobp(-/-) vs. WT	0.627	0.00322	N/A	TYROBP
Complement System	APP/PSEN1 vs WT	7.71	0.216	2	C4A/C4B,ITGB2,ITGAM,C1QA,C1QC,C1QB,C3AR1,ITGAX
Complement System	APP/PSEN1;Tyrobp(-/-) vs APP/PSEN1	5.32	0.162	N/A	ITGB2,ITGAM,C1QA,C1QC,C1QB,ITGAX
Complement System	APP/PSEN1;Tyrobp(-/-) vs. WT	0.605	0.027	N/A	C4A/C4B
Complement System	APP/PSEN1;Tyrobp(-/-) vs. Tyrobp(-/-)	1.12	0.027	N/A	C4A/C4B
Dendritic Cell Maturation	APP/PSEN1 vs WT	6.9	0.0674	3.162	B2M,FCGR2A,HLA-A,TYROBP,FCGR2B,FCGR1A,TLR2,PLCE1,TREM2,PLCG2,FCER1G,HLA-DOB,IRF8
Dendritic Cell Maturation	APP/PSEN1;Tyrobp(-/-) vs APP/PSEN1	2.22	0.0311	-2	TLR2,TYROBP,TREM2,IRF8,FCGR2B,FCGR1A
Dendritic Cell Maturation	APP/PSEN1;Tyrobp(-/-) vs. WT	0.606	0.0104	N/A	PLCE1,TYROBP
Dendritic Cell Maturation	Tyrobp(-/-) vs. WT	0.714	0.00518	N/A	TYROBP
TREM1 Signaling	APP/PSEN1 vs WT	6.68	0.12	3	TLR2,Naip1 (includes others),TYROBP,PLCG2,TLR7,LAT2,Tlr13,FCGR2B,ITGAX
TREM1 Signaling	APP/PSEN1;Tyrobp(-/-) vs APP/PSEN1	2.9	0.0667	-2.236	TLR2,TYROBP,FCGR2B,ITGAX,Tlr12
TREM1 Signaling	APP/PSEN1;Tyrobp(-/-) vs. WT	0.463	0.0133	N/A	TYROBP
TREM1 Signaling	Tyrobp(-/-) vs. WT	0.714	0.0133	N/A	TYROBP
Granulocyte Adhesion and Diapedesis	APP/PSEN1 vs WT	6.42	0.067	N/A	CSF3R,ITGB2,CXCL16,CCL4,ITGAM,CCL27,CCL3L3,SDC4,Ccl6,SELPLG,MSN,Ccl9
Granulocyte Adhesion and Diapedesis	APP/PSEN1;Tyrobp(-/-) vs APP/PSEN1	2.9	0.0391	N/A	ITGB2,CCL4,ITGAM,CCL3L3,Ccl6,SELPLG,Ccl9
Communication between Innate and Adaptive Immune Cells	APP/PSEN1 vs WT	5.95	0.0957	N/A	TLR2,B2M,CCL4,CCL3L3,HLA-A,FCER1G,TLR7,Tlr13,Ccl9
Communication between Innate and Adaptive Immune Cells	APP/PSEN1;Tyrobp(-/-) vs APP/PSEN1	2.57	0.0532	N/A	TLR2,CCL4,CCL3L3,Ccl9,Tlr12
Phagosome Maturation	APP/PSEN1 vs WT	5.33	0.0676	N/A	CTSZ,B2M,CTSV,CTSD,HLA-A,CTSH,CTSS,NCF2,CYBB,TAP1
Phagosome Maturation	APP/PSEN1;Tyrobp(-/-) vs APP/PSEN1	2.05	0.0338	N/A	CTSZ,CTSD,CTSS,NCF2,CYBB
Caveolar-mediated Endocytosis Signaling	APP/PSEN1 vs WT	4.59	0.0986	N/A	B2M,ITGB2,ITGAM,HLA-A,CD48,ITGB5,ITGAX
Caveolar-mediated Endocytosis Signaling	APP/PSEN1;Tyrobp(-/-) vs APP/PSEN1	2.22	0.0563	N/A	ITGB2,ITGAM,ITGB5,ITGAX
Agranulocyte Adhesion and Diapedesis	APP/PSEN1 vs WT	4.4	0.0524	N/A	ITGB2,CXCL16,CCL4,CCL27,CCL3L3,SDC4,Ccl6,SELPLG,MSN,Ccl9
Agranulocyte Adhesion and Diapedesis	APP/PSEN1;Tyrobp(-/-) vs APP/PSEN1	2.22	0.0314	N/A	ITGB2,CCL4,CCL3L3,Ccl6,SELPLG,Ccl9
Agranulocyte Adhesion and Diapedesis	APP/PSEN1;Tyrobp(-/-) vs. WT	0.398	0.00524	N/A	MYH2
Natural Killer Cell Signaling	APP/PSEN1 vs WT	4.11	0.0656	N/A	PTPN6,LAIR1,FCGR2A,TYROBP,PLCG2,FCER1G,SH3BP2,VAV1
Natural Killer Cell Signaling	APP/PSEN1;Tyrobp(-/-) vs APP/PSEN1	2.22	0.041	N/A	PTPN6,LAIR1,TYROBP,SH3BP2,VAV1
Natural Killer Cell Signaling	APP/PSEN1;Tyrobp(-/-) vs. WT	0.729	0.0164	N/A	PAK6,TYROBP
Natural Killer Cell Signaling	Tyrobp(-/-) vs. WT	0.714	0.0082	N/A	TYROBP
Leukocyte Extravasation Signaling	APP/PSEN1 vs WT	4.09	0.0474	2.828	ITGB2,NCF1,ITGAM,PLCG2,CYBA,NCF2,CYBB,VAV1,SELPLG,MSN
Leukocyte Extravasation Signaling	APP/PSEN1;Tyrobp(-/-) vs APP/PSEN1	2.57	0.0332	-2.236	ITGB2,ITGAM,CYBA,NCF2,CYBB,VAV1,SELPLG
PI3K Signaling in B Lymphocytes	APP/PSEN1 vs WT	3.97	0.0615	2.121	PTPRC,ATF3,PLCE1,CD180,PLCG2,LYN,VAV1,FCGR2B
PI3K Signaling in B Lymphocytes	APP/PSEN1;Tyrobp(-/-) vs APP/PSEN1	2.22	0.0385	-1.342	PTPRC,CD180,LYN,VAV1,FCGR2B
PI3K Signaling in B Lymphocytes	APP/PSEN1;Tyrobp(-/-) vs. WT	0.437	0.00769	N/A	PLCE1
Systemic Lupus Erythematosus Signaling	APP/PSEN1 vs WT	3.91	0.0444	N/A	PTPRC,PTPN6,FCGR2A,HLA-A,PLCG2,LYN,FCER1G,TLR7,FCGR2B,FCGR1A
Systemic Lupus Erythematosus Signaling	APP/PSEN1;Tyrobp(-/-) vs APP/PSEN1	1.46	0.0222	N/A	PTPRC,PTPN6,LYN,FCGR2B,FCGR1A
Role of Pattern Recognition Receptors in Recognition of Bacteria and Viruses	APP/PSEN1 vs WT	3.88	0.0584	2.449	TLR2,CLEC7A,PLCG2,TLR7,C1QA,C1QC,C1QB,C3AR1
Role of Pattern Recognition Receptors in Recognition of Bacteria and Viruses	APP/PSEN1;Tyrobp(-/-) vs APP/PSEN1	2.15	0.0365	-2	TLR2,CLEC7A,C1QA,C1QC,C1QB
Antigen Presentation Pathway	APP/PSEN1 vs WT	3.88	0.132	N/A	B2M,HLA-A,HLA-DOB,PSMB8,TAP1
Antigen Presentation Pathway	APP/PSEN1;Tyrobp(-/-) vs APP/PSEN1	0.426	0.0263	N/A	PSMB8
Production of Nitric Oxide and Reactive Oxygen Species in Macrophages	APP/PSEN1 vs WT	3.68	0.0464	2.828	TLR2,PTPN6,NCF1,LYZ,PLCG2,CYBA,NCF2,CYBB,IRF8
Production of Nitric Oxide and Reactive Oxygen Species in Macrophages	APP/PSEN1;Tyrobp(-/-) vs APP/PSEN1	3.45	0.0412	-1.89	TLR2,PTPN6,LYZ,CYBA,NCF2,CYBB,PPP1R14A,IRF8
Production of Nitric Oxide and Reactive Oxygen Species in Macrophages	APP/PSEN1;Tyrobp(-/-) vs. WT	0.398	0.00515	N/A	PPP1R14A
Production of Nitric Oxide and Reactive Oxygen Species in Macrophages	Tyrobp(-/-) vs. WT	0.714	0.00515	N/A	PPP1R14A
Altered T Cell and B Cell Signaling in Rheumatoid Arthritis	APP/PSEN1 vs WT	3.13	0.0667	N/A	TLR2,HLA-A,FCER1G,TLR7,HLA-DOB,Tlr13
Altered T Cell and B Cell Signaling in Rheumatoid Arthritis	APP/PSEN1;Tyrobp(-/-) vs APP/PSEN1	0.622	0.0222	N/A	TLR2,Tlr12
CD28 Signaling in T Helper Cells	APP/PSEN1 vs WT	3.13	0.053	1	PTPRC,PTPN6,ARPC1B,HLA-A,FCER1G,HLA-DOB,VAV1
CD28 Signaling in T Helper Cells	APP/PSEN1;Tyrobp(-/-) vs APP/PSEN1	1.5	0.0303	-1	PTPRC,PTPN6,ARPC1B,VAV1
Fcγ Receptor-mediated Phagocytosis in Macrophages and Monocytes	APP/PSEN1 vs WT	3.09	0.0645	2.449	NCF1,ARPC1B,FCGR2A,LYN,VAV1,FCGR1A
Fcγ Receptor-mediated Phagocytosis in Macrophages and Monocytes	APP/PSEN1;Tyrobp(-/-) vs APP/PSEN1	1.97	0.043	-2	ARPC1B,LYN,VAV1,FCGR1A
Role of NFAT in Regulation of the Immune Response	APP/PSEN1 vs WT	3.06	0.043	2.828	FCGR2A,HLA-A,PLCG2,LYN,FCER1G,HLA-DOB,FCGR2B,FCGR1A
Role of NFAT in Regulation of the Immune Response	APP/PSEN1;Tyrobp(-/-) vs APP/PSEN1	0.632	0.0161	N/A	LYN,FCGR2B,FCGR1A
B Cell Receptor Signaling	APP/PSEN1 vs WT	3	0.0419	1.342	PTPRC,PTPN6,FCGR2A,PLCG2,LYN,VAV1,BCL2A1,FCGR2B
B Cell Receptor Signaling	APP/PSEN1;Tyrobp(-/-) vs APP/PSEN1	2.22	0.0314	-1	PTPRC,PTPN6,LYN,VAV1,BCL2A1,FCGR2B
autophagy	APP/PSEN1 vs WT	2.99	0.0806	N/A	CTSZ,CTSV,CTSD,CTSH,CTSS
autophagy	APP/PSEN1;Tyrobp(-/-) vs APP/PSEN1	1.55	0.0484	N/A	CTSZ,CTSD,CTSS
T Helper Cell Differentiation	APP/PSEN1 vs WT	2.67	0.0685	N/A	TGFBR1,HLA-A,IL10RA,FCER1G,HLA-DOB
T Helper Cell Differentiation	APP/PSEN1;Tyrobp(-/-) vs APP/PSEN1	0.293	0.0137	N/A	IL10RA
Macropinocytosis Signaling	APP/PSEN1 vs WT	2.48	0.0617	N/A	ITGB2,PLCG2,CD14,CSF1R,ITGB5
Macropinocytosis Signaling	APP/PSEN1;Tyrobp(-/-) vs APP/PSEN1	2.11	0.0494	N/A	ITGB2,CD14,CSF1R,ITGB5
Th1 and Th2 Activation Pathway	APP/PSEN1 vs WT	2.36	0.0378	N/A	ITGB2,TGFBR1,HLA-A,IL10RA,HLA-DOB,VAV1,PSEN1
Th1 and Th2 Activation Pathway	APP/PSEN1;Tyrobp(-/-) vs APP/PSEN1	0.632	0.0162	N/A	ITGB2,IL10RA,VAV1
Th1 and Th2 Activation Pathway	APP/PSEN1;Tyrobp(-/-) vs. WT	0.398	0.00541	N/A	PSEN1
Th1 and Th2 Activation Pathway	APP/PSEN1;Tyrobp(-/-) vs. Tyrobp(-/-)	0.974	0.00541	N/A	PSEN1
Th1 Pathway	APP/PSEN1 vs WT	2.33	0.0444	2	ITGB2,HLA-A,IL10RA,HLA-DOB,VAV1,PSEN1
Th1 Pathway	APP/PSEN1;Tyrobp(-/-) vs APP/PSEN1	0.881	0.0222	N/A	ITGB2,IL10RA,VAV1
Th1 Pathway	APP/PSEN1;Tyrobp(-/-) vs. WT	0.437	0.00741	N/A	PSEN1
Th1 Pathway	APP/PSEN1;Tyrobp(-/-) vs. Tyrobp(-/-)	1.06	0.00741	N/A	PSEN1
Th2 Pathway	APP/PSEN1 vs WT	2.11	0.04	N/A	ITGB2,TGFBR1,HLA-A,HLA-DOB,VAV1,PSEN1
Th2 Pathway	APP/PSEN1;Tyrobp(-/-) vs APP/PSEN1	0.426	0.0133	N/A	ITGB2,VAV1
Th2 Pathway	APP/PSEN1;Tyrobp(-/-) vs. WT	0.413	0.00667	N/A	PSEN1
Th2 Pathway	APP/PSEN1;Tyrobp(-/-) vs. Tyrobp(-/-)	1.03	0.00667	N/A	PSEN1
Virus Entry via Endocytic Pathways	APP/PSEN1 vs WT	2.08	0.049	N/A	B2M,ITGB2,HLA-A,PLCG2,ITGB5
Virus Entry via Endocytic Pathways	APP/PSEN1;Tyrobp(-/-) vs APP/PSEN1	0.57	0.0196	N/A	ITGB2,ITGB5
Cdc42 Signaling	APP/PSEN1 vs WT	1.9	0.0359	N/A	B2M,ARPC1B,HLA-A,FCER1G,HLA-DOB,VAV1
Cdc42 Signaling	APP/PSEN1;Tyrobp(-/-) vs APP/PSEN1	0.395	0.012	N/A	ARPC1B,VAV1
Cytotoxic T Lymphocyte-mediated Apoptosis of Target Cells	APP/PSEN1 vs WT	1.88	0.0938	N/A	B2M,HLA-A,FCER1G
IL-10 Signaling	APP/PSEN1 vs WT	1.88	0.058	N/A	FCGR2A,IL10RA,CD14,FCGR2B
IL-10 Signaling	APP/PSEN1;Tyrobp(-/-) vs APP/PSEN1	1.48	0.0435	N/A	IL10RA,CD14,FCGR2B
IL-10 Signaling	APP/PSEN1;Tyrobp(-/-) vs. WT	0.466	0.0145	N/A	BLVRB
Oncostatin M Signaling	APP/PSEN1 vs WT	1.82	0.0882	N/A	OSMR,PLAU,CHI3L1
Oncostatin M Signaling	APP/PSEN1;Tyrobp(-/-) vs APP/PSEN1	0.443	0.0294	N/A	PLAU
Oncostatin M Signaling	APP/PSEN1;Tyrobp(-/-) vs. WT	0.606	0.0294	N/A	OSMR
Coagulation System	APP/PSEN1 vs WT	1.82	0.0857	N/A	PROS1,PLAU,A2M
Coagulation System	APP/PSEN1;Tyrobp(-/-) vs APP/PSEN1	0.443	0.0286	N/A	PLAU
B Cell Development	APP/PSEN1 vs WT	1.82	0.0857	N/A	PTPRC,HLA-A,HLA-DOB
B Cell Development	APP/PSEN1;Tyrobp(-/-) vs APP/PSEN1	0.443	0.0286	N/A	PTPRC
iCOS-iCOSL Signaling in T Helper Cells	APP/PSEN1 vs WT	1.82	0.0407	2	PTPRC,HLA-A,FCER1G,HLA-DOB,VAV1
iCOS-iCOSL Signaling in T Helper Cells	APP/PSEN1;Tyrobp(-/-) vs APP/PSEN1	0.5	0.0163	N/A	PTPRC,VAV1
Interferon Signaling	APP/PSEN1 vs WT	1.8	0.0833	N/A	IRF9,PSMB8,TAP1
Interferon Signaling	APP/PSEN1;Tyrobp(-/-) vs APP/PSEN1	0.438	0.0278	N/A	PSMB8
IL-8 Signaling	APP/PSEN1 vs WT	1.65	0.0305	2.449	ITGB2,ITGAM,NCF2,CYBB,ITGB5,ITGAX
IL-8 Signaling	APP/PSEN1;Tyrobp(-/-) vs APP/PSEN1	2.22	0.0305	-2.449	ITGB2,ITGAM,NCF2,CYBB,ITGB5,ITGAX
Allograft Rejection Signaling	APP/PSEN1 vs WT	1.65	0.0476	N/A	B2M,HLA-A,FCER1G,HLA-DOB
Crosstalk between Dendritic Cells and Natural Killer Cells	APP/PSEN1 vs WT	1.57	0.0449	N/A	TYROBP,HLA-A,TREM2,TLR7
Crosstalk between Dendritic Cells and Natural Killer Cells	APP/PSEN1;Tyrobp(-/-) vs APP/PSEN1	0.622	0.0225	N/A	TYROBP,TREM2
Crosstalk between Dendritic Cells and Natural Killer Cells	APP/PSEN1;Tyrobp(-/-) vs. WT	0.446	0.0112	N/A	TYROBP
Crosstalk between Dendritic Cells and Natural Killer Cells	Tyrobp(-/-) vs. WT	0.714	0.0112	N/A	TYROBP
Apoptosis Signaling	APP/PSEN1 vs WT	1.57	0.0444	-2	NAIP,Naip1 (includes others),PLCG2,BCL2A1
Apoptosis Signaling	APP/PSEN1;Tyrobp(-/-) vs APP/PSEN1	0.287	0.0111	N/A	BCL2A1
OX40 Signaling Pathway	APP/PSEN1 vs WT	1.56	0.044	N/A	B2M,HLA-A,FCER1G,HLA-DOB
Autoimmune Thyroid Disease Signaling	APP/PSEN1 vs WT	1.53	0.0638	N/A	HLA-A,FCER1G,HLA-DOB
Graft-versus-Host Disease Signaling	APP/PSEN1 vs WT	1.52	0.0625	N/A	HLA-A,FCER1G,HLA-DOB
Integrin Signaling	APP/PSEN1 vs WT	1.49	0.0274	2.449	ITGB2,ITGAM,ARPC1B,PLCG2,ITGB5,ITGAX
Integrin Signaling	APP/PSEN1;Tyrobp(-/-) vs APP/PSEN1	1.48	0.0228	-2.236	ITGB2,ITGAM,ARPC1B,ITGB5,ITGAX
Integrin Signaling	APP/PSEN1;Tyrobp(-/-) vs. WT	0.385	0.00457	N/A	PAK6
Chondroitin Sulfate Degradation (Metazoa)	APP/PSEN1 vs WT	1.48	0.125	N/A	HEXA,HEXB
Chondroitin Sulfate Degradation (Metazoa)	APP/PSEN1;Tyrobp(-/-) vs APP/PSEN1	0.622	0.0625	N/A	HEXB
CTLA4 Signaling in Cytotoxic T Lymphocytes	APP/PSEN1 vs WT	1.48	0.0404	N/A	B2M,PTPN6,HLA-A,FCER1G
CTLA4 Signaling in Cytotoxic T Lymphocytes	APP/PSEN1;Tyrobp(-/-) vs APP/PSEN1	0.287	0.0101	N/A	PTPN6
PKCθ Signaling in T Lymphocytes	APP/PSEN1 vs WT	1.47	0.0314	2.236	HLA-A,PLCG2,FCER1G,HLA-DOB,VAV1
PKCθ Signaling in T Lymphocytes	APP/PSEN1;Tyrobp(-/-) vs APP/PSEN1	0.201	0.00629	N/A	VAV1
Dermatan Sulfate Degradation (Metazoa)	APP/PSEN1 vs WT	1.46	0.118	N/A	HEXA,HEXB
Dermatan Sulfate Degradation (Metazoa)	APP/PSEN1;Tyrobp(-/-) vs APP/PSEN1	0.613	0.0588	N/A	HEXB
D-myo-inositol-5-phosphate Metabolism	APP/PSEN1 vs WT	1.45	0.0309	N/A	PTPRC,PTPN6,PLCE1,PDCD1,PLCG2
D-myo-inositol-5-phosphate Metabolism	APP/PSEN1;Tyrobp(-/-) vs APP/PSEN1	1.33	0.0247	N/A	PTPRC,PTPN6,PDCD1,PPP1R14A
D-myo-inositol-5-phosphate Metabolism	APP/PSEN1;Tyrobp(-/-) vs. WT	1.07	0.0185	N/A	PLCE1,PPP1R14A,PTPRF
D-myo-inositol-5-phosphate Metabolism	Tyrobp(-/-) vs. WT	0.714	0.00617	N/A	PPP1R14A
Superpathway of Inositol Phosphate Compounds	APP/PSEN1 vs WT	1.4	0.0255	N/A	PTPRC,PTPN6,PLCE1,PDCD1,PLCG2,VAV1
Superpathway of Inositol Phosphate Compounds	APP/PSEN1;Tyrobp(-/-) vs APP/PSEN1	1.43	0.0213	N/A	PTPRC,PTPN6,PDCD1,PPP1R14A,VAV1
Superpathway of Inositol Phosphate Compounds	APP/PSEN1;Tyrobp(-/-) vs. WT	1.43	0.017	N/A	PLCE1,PIP5KL1,PPP1R14A,PTPRF
Superpathway of Inositol Phosphate Compounds	Tyrobp(-/-) vs. WT	0.69	0.00426	N/A	PPP1R14A
Phospholipase C Signaling	APP/PSEN1 vs WT	1.36	0.0249	2.236	PLCE1,FCGR2A,PLCG2,LYN,FCER1G,FCGR2B
Phospholipase C Signaling	APP/PSEN1;Tyrobp(-/-) vs APP/PSEN1	0.5	0.0124	N/A	LYN,PPP1R14A,FCGR2B
Phospholipase C Signaling	APP/PSEN1;Tyrobp(-/-) vs. WT	0.532	0.0083	N/A	PLCE1,PPP1R14A
Phospholipase C Signaling	Tyrobp(-/-) vs. WT	0.69	0.00415	N/A	PPP1R14A
Inflammasome pathway	APP/PSEN1 vs WT	1.36	0.1	N/A	NAIP,PYCARD
Nur77 Signaling in T Lymphocytes	APP/PSEN1 vs WT	1.36	0.0508	N/A	HLA-A,FCER1G,HLA-DOB
Paxillin Signaling	APP/PSEN1 vs WT	1.35	0.0354	N/A	ITGB2,ITGAM,ITGB5,ITGAX
Paxillin Signaling	APP/PSEN1;Tyrobp(-/-) vs APP/PSEN1	1.68	0.0354	N/A	ITGB2,ITGAM,ITGB5,ITGAX
Paxillin Signaling	APP/PSEN1;Tyrobp(-/-) vs. WT	0.437	0.00885	N/A	PAK6
NF-κB Signaling	APP/PSEN1 vs WT	1.3	0.0276	2.236	TLR2,TGFBR1,PLCG2,FCER1G,TLR7
NF-κB Signaling	APP/PSEN1;Tyrobp(-/-) vs APP/PSEN1	0.188	0.00552	N/A	TLR2
Fc Epsilon RI Signaling	APP/PSEN1 vs WT	1.29	0.0336	2	PLCG2,LYN,FCER1G,VAV1
Fc Epsilon RI Signaling	APP/PSEN1;Tyrobp(-/-) vs APP/PSEN1	0.5	0.0168	N/A	LYN,VAV1
LXR/RXR Activation	APP/PSEN1 vs WT	1.27	0.0331	0	C4A/C4B,LYZ,LDLR,CD14
LXR/RXR Activation	APP/PSEN1;Tyrobp(-/-) vs APP/PSEN1	0.5	0.0165	N/A	LYZ,CD14
LXR/RXR Activation	APP/PSEN1;Tyrobp(-/-) vs. WT	0.729	0.0165	N/A	C4A/C4B,FDFT1
LXR/RXR Activation	APP/PSEN1;Tyrobp(-/-) vs. Tyrobp(-/-)	1.99	0.0165	N/A	C4A/C4B,FDFT1
Calcium-induced T Lymphocyte Apoptosis	APP/PSEN1 vs WT	1.26	0.0455	N/A	HLA-A,FCER1G,HLA-DOB
fMLP Signaling in Neutrophils	APP/PSEN1 vs WT	1.26	0.0325	2	NCF1,ARPC1B,NCF2,CYBB
fMLP Signaling in Neutrophils	APP/PSEN1;Tyrobp(-/-) vs APP/PSEN1	0.961	0.0244	N/A	ARPC1B,NCF2,CYBB
Lipid Antigen Presentation by CD1	APP/PSEN1 vs WT	1.19	0.0769	N/A	B2M,FCER1G
Clathrin-mediated Endocytosis Signaling	APP/PSEN1 vs WT	1.19	0.0251	N/A	ITGB2,LYZ,LDLR,ARPC1B,ITGB5
Clathrin-mediated Endocytosis Signaling	APP/PSEN1;Tyrobp(-/-) vs APP/PSEN1	1.06	0.0201	N/A	ITGB2,LYZ,ARPC1B,ITGB5
MSP-RON Signaling Pathway	APP/PSEN1 vs WT	1.19	0.0417	N/A	TLR2,ITGB2,ITGAM
MSP-RON Signaling Pathway	APP/PSEN1;Tyrobp(-/-) vs APP/PSEN1	1.46	0.0417	N/A	TLR2,ITGB2,ITGAM
D-myo-inositol (1,4,5)-Trisphosphate Biosynthesis	APP/PSEN1 vs WT	1.18	0.0741	N/A	PLCE1,PLCG2
D-myo-inositol (1,4,5)-Trisphosphate Biosynthesis	APP/PSEN1;Tyrobp(-/-) vs. WT	1.44	0.0741	N/A	PLCE1,PIP5KL1
GP6 Signaling Pathway	APP/PSEN1 vs WT	1.17	0.0299	1	PLCG2,LYN,FCER1G,LAMC2
GP6 Signaling Pathway	APP/PSEN1;Tyrobp(-/-) vs APP/PSEN1	0.229	0.00746	N/A	LYN
GP6 Signaling Pathway	APP/PSEN1;Tyrobp(-/-) vs. WT	0.437	0.00746	N/A	LAMC2
GP6 Signaling Pathway	APP/PSEN1;Tyrobp(-/-) vs. Tyrobp(-/-)	1.06	0.00746	N/A	LAMC2
Toll-like Receptor Signaling	APP/PSEN1 vs WT	1.15	0.0395	N/A	TLR2,TLR7,CD14
Toll-like Receptor Signaling	APP/PSEN1;Tyrobp(-/-) vs APP/PSEN1	0.686	0.0263	N/A	TLR2,CD14
TNFR2 Signaling	APP/PSEN1 vs WT	1.12	0.0667	N/A	NAIP,Naip1 (includes others)
FcγRIIB Signaling in B Lymphocytes	APP/PSEN1 vs WT	1.12	0.038	N/A	PLCG2,LYN,FCGR2B
FcγRIIB Signaling in B Lymphocytes	APP/PSEN1;Tyrobp(-/-) vs APP/PSEN1	0.666	0.0253	N/A	LYN,FCGR2B
Regulation of IL-2 Expression in Activated and Anergic T Lymphocytes	APP/PSEN1 vs WT	1.11	0.0375	N/A	TGFBR1,PLCG2,VAV1
Regulation of IL-2 Expression in Activated and Anergic T Lymphocytes	APP/PSEN1;Tyrobp(-/-) vs APP/PSEN1	0.287	0.0125	N/A	VAV1
Thyroid Hormone Biosynthesis	APP/PSEN1 vs WT	1.1	0.333	N/A	CTSD
Thyroid Hormone Biosynthesis	APP/PSEN1;Tyrobp(-/-) vs APP/PSEN1	1.14	0.333	N/A	CTSD
Growth Hormone Signaling	APP/PSEN1 vs WT	1.05	0.0353	N/A	PTPN6,PLCG2,A2M
Growth Hormone Signaling	APP/PSEN1;Tyrobp(-/-) vs APP/PSEN1	0.287	0.0118	N/A	PTPN6
Growth Hormone Signaling	APP/PSEN1;Tyrobp(-/-) vs. Tyrobp(-/-)	1.06	0.0118	N/A	RPS6KA5
Actin Cytoskeleton Signaling	APP/PSEN1 vs WT	1.03	0.022	N/A	ARPC1B,CD14,VAV1,NCKAP1L,MSN
Actin Cytoskeleton Signaling	APP/PSEN1;Tyrobp(-/-) vs APP/PSEN1	0.526	0.0132	N/A	ARPC1B,CD14,VAV1
Actin Cytoskeleton Signaling	APP/PSEN1;Tyrobp(-/-) vs. WT	0.562	0.00881	N/A	MYH2,PAK6
TWEAK Signaling	APP/PSEN1 vs WT	1.03	0.0571	N/A	NAIP,Naip1 (includes others)
IL-4 Signaling	APP/PSEN1 vs WT	1.02	0.0337	N/A	PTPN6,HLA-A,HLA-DOB
IL-4 Signaling	APP/PSEN1;Tyrobp(-/-) vs APP/PSEN1	0.287	0.0112	N/A	PTPN6
Role of Macrophages, Fibroblasts and Endothelial Cells in Rheumatoid Arthritis	APP/PSEN1 vs WT	1.02	0.0192	N/A	TLR2,PLCE1,PLCG2,TLR7,Tlr13,FCGR1A
Role of Macrophages, Fibroblasts and Endothelial Cells in Rheumatoid Arthritis	APP/PSEN1;Tyrobp(-/-) vs APP/PSEN1	0.394	0.00962	N/A	TLR2,FCGR1A,Tlr12
Role of Macrophages, Fibroblasts and Endothelial Cells in Rheumatoid Arthritis	APP/PSEN1;Tyrobp(-/-) vs. WT	0.284	0.00321	N/A	PLCE1
Reelin Signaling in Neurons	APP/PSEN1 vs WT	0.995	0.0326	N/A	ITGB2,LYN,APP
Reelin Signaling in Neurons	APP/PSEN1;Tyrobp(-/-) vs APP/PSEN1	0.622	0.0217	N/A	ITGB2,LYN
Reelin Signaling in Neurons	APP/PSEN1;Tyrobp(-/-) vs. WT	0.44	0.0109	N/A	APP
Reelin Signaling in Neurons	APP/PSEN1;Tyrobp(-/-) vs. Tyrobp(-/-)	1.06	0.0109	N/A	APP
CCR5 Signaling in Macrophages	APP/PSEN1 vs WT	0.965	0.0316	N/A	CCL4,PLCG2,FCER1G
CCR5 Signaling in Macrophages	APP/PSEN1;Tyrobp(-/-) vs APP/PSEN1	0.287	0.0105	N/A	CCL4
Tec Kinase Signaling	APP/PSEN1 vs WT	0.921	0.0235	2	PLCG2,LYN,FCER1G,VAV1
Tec Kinase Signaling	APP/PSEN1;Tyrobp(-/-) vs APP/PSEN1	0.394	0.0118	N/A	LYN,VAV1
Tec Kinase Signaling	APP/PSEN1;Tyrobp(-/-) vs. WT	0.398	0.00588	N/A	PAK6
Signaling by Rho Family GTPases	APP/PSEN1 vs WT	0.906	0.0198	2.236	ARPC1B,NCF2,CYBB,GFAP,MSN
Signaling by Rho Family GTPases	APP/PSEN1;Tyrobp(-/-) vs APP/PSEN1	0.483	0.0119	N/A	ARPC1B,NCF2,CYBB
Signaling by Rho Family GTPases	APP/PSEN1;Tyrobp(-/-) vs. WT	0.804	0.0119	N/A	PAK6,PIP5KL1,GFAP
Signaling by Rho Family GTPases	APP/PSEN1;Tyrobp(-/-) vs. Tyrobp(-/-)	0.902	0.00397	N/A	GFAP
PPARα/RXRα Activation	APP/PSEN1 vs WT	0.856	0.0222	N/A	TGFBR1,PLCE1,PLCG2,ITGB5
PPARα/RXRα Activation	APP/PSEN1;Tyrobp(-/-) vs APP/PSEN1	0.188	0.00556	N/A	ITGB5
PPARα/RXRα Activation	APP/PSEN1;Tyrobp(-/-) vs. WT	0.398	0.00556	N/A	PLCE1
Primary Immunodeficiency Signaling	APP/PSEN1 vs WT	0.824	0.0417	N/A	PTPRC,TAP1
Primary Immunodeficiency Signaling	APP/PSEN1;Tyrobp(-/-) vs APP/PSEN1	0.392	0.0208	N/A	PTPRC
Type I Diabetes Mellitus Signaling	APP/PSEN1 vs WT	0.824	0.027	N/A	HLA-A,FCER1G,HLA-DOB
Hepatic Fibrosis / Hepatic Stellate Cell Activation	APP/PSEN1 vs WT	0.822	0.0214	N/A	TGFBR1,IL10RA,CD14,A2M
Hepatic Fibrosis / Hepatic Stellate Cell Activation	APP/PSEN1;Tyrobp(-/-) vs APP/PSEN1	0.349	0.0107	N/A	IL10RA,CD14
Hepatic Fibrosis / Hepatic Stellate Cell Activation	APP/PSEN1;Tyrobp(-/-) vs. WT	0.398	0.00535	N/A	MYH2
TNFR1 Signaling	APP/PSEN1 vs WT	0.804	0.04	N/A	NAIP,Naip1 (includes others)
TNFR1 Signaling	APP/PSEN1;Tyrobp(-/-) vs. WT	0.532	0.02	N/A	PAK6
Amyloid Processing	APP/PSEN1 vs WT	0.794	0.0392	N/A	PSEN1,APP
Amyloid Processing	APP/PSEN1;Tyrobp(-/-) vs. WT	1.07	0.0392	N/A	PSEN1,APP
Amyloid Processing	APP/PSEN1;Tyrobp(-/-) vs. Tyrobp(-/-)	2.67	0.0392	N/A	PSEN1,APP
Rac Signaling	APP/PSEN1 vs WT	0.789	0.0256	N/A	ARPC1B,NCF2,CYBB
Rac Signaling	APP/PSEN1;Tyrobp(-/-) vs APP/PSEN1	1	0.0256	N/A	ARPC1B,NCF2,CYBB
Rac Signaling	APP/PSEN1;Tyrobp(-/-) vs. WT	0.729	0.0171	N/A	PAK6,PIP5KL1
Docosahexaenoic Acid (DHA) Signaling	APP/PSEN1 vs WT	0.789	0.0385	N/A	BCL2A1,APP
Docosahexaenoic Acid (DHA) Signaling	APP/PSEN1;Tyrobp(-/-) vs APP/PSEN1	0.366	0.0192	N/A	BCL2A1
Docosahexaenoic Acid (DHA) Signaling	APP/PSEN1;Tyrobp(-/-) vs. WT	0.527	0.0192	N/A	APP
Docosahexaenoic Acid (DHA) Signaling	APP/PSEN1;Tyrobp(-/-) vs. Tyrobp(-/-)	1.06	0.0192	N/A	APP
Salvage Pathways of Pyrimidine Deoxyribonucleotides	APP/PSEN1 vs WT	0.787	0.125	N/A	APOBEC3B
Neuroprotective Role of THOP1 in Alzheimer's Disease	APP/PSEN1 vs WT	0.787	0.0252	N/A	HLA-A,ST14,APP
Neuroprotective Role of THOP1 in Alzheimer's Disease	APP/PSEN1;Tyrobp(-/-) vs APP/PSEN1	0.24	0.0084	N/A	ST14
Neuroprotective Role of THOP1 in Alzheimer's Disease	APP/PSEN1;Tyrobp(-/-) vs. WT	0.437	0.0084	N/A	APP
Neuroprotective Role of THOP1 in Alzheimer's Disease	APP/PSEN1;Tyrobp(-/-) vs. Tyrobp(-/-)	1.06	0.0084	N/A	APP
3-phosphoinositide Biosynthesis	APP/PSEN1 vs WT	0.771	0.02	N/A	PTPRC,PTPN6,PDCD1,VAV1
3-phosphoinositide Biosynthesis	APP/PSEN1;Tyrobp(-/-) vs APP/PSEN1	1.57	0.025	N/A	PTPRC,PTPN6,PDCD1,PPP1R14A,VAV1
3-phosphoinositide Biosynthesis	APP/PSEN1;Tyrobp(-/-) vs. WT	0.936	0.015	N/A	PIP5KL1,PPP1R14A,PTPRF
3-phosphoinositide Biosynthesis	Tyrobp(-/-) vs. WT	0.714	0.005	N/A	PPP1R14A
Pathogenesis of Multiple Sclerosis	APP/PSEN1 vs WT	0.754	0.111	N/A	CCL4
Pathogenesis of Multiple Sclerosis	APP/PSEN1;Tyrobp(-/-) vs APP/PSEN1	0.761	0.111	N/A	CCL4
Prostanoid Biosynthesis	APP/PSEN1 vs WT	0.754	0.111	N/A	TBXAS1
Prostanoid Biosynthesis	APP/PSEN1;Tyrobp(-/-) vs APP/PSEN1	0.761	0.111	N/A	TBXAS1
Atherosclerosis Signaling	APP/PSEN1 vs WT	0.738	0.0236	N/A	ITGB2,LYZ,SELPLG
Atherosclerosis Signaling	APP/PSEN1;Tyrobp(-/-) vs APP/PSEN1	0.937	0.0236	N/A	ITGB2,LYZ,SELPLG
14-3-3-mediated Signaling	APP/PSEN1 vs WT	0.711	0.0229	N/A	PLCE1,PLCG2,GFAP
14-3-3-mediated Signaling	APP/PSEN1;Tyrobp(-/-) vs. WT	0.729	0.0153	N/A	PLCE1,GFAP
14-3-3-mediated Signaling	APP/PSEN1;Tyrobp(-/-) vs. Tyrobp(-/-)	1.06	0.00763	N/A	GFAP
p70S6K Signaling	APP/PSEN1 vs WT	0.71	0.0227	N/A	PLCE1,PLCG2,LYN
p70S6K Signaling	APP/PSEN1;Tyrobp(-/-) vs APP/PSEN1	0.229	0.00758	N/A	LYN
p70S6K Signaling	APP/PSEN1;Tyrobp(-/-) vs. WT	0.437	0.00758	N/A	PLCE1
Induction of Apoptosis by HIV1	APP/PSEN1 vs WT	0.71	0.0328	N/A	NAIP,Naip1 (includes others)
Protein Kinase A Signaling	APP/PSEN1 vs WT	0.707	0.015	0	PTPRC,PTPN6,TGFBR1,PLCE1,PLCG2,PTPRZ1
Protein Kinase A Signaling	APP/PSEN1;Tyrobp(-/-) vs APP/PSEN1	0.46	0.01	2	PTPRC,PTPN6,PPP1R14A,PTPN18
Protein Kinase A Signaling	APP/PSEN1;Tyrobp(-/-) vs. WT	0.921	0.01	2	PLCE1,MYH2,PPP1R14A,PTPRF
Protein Kinase A Signaling	Tyrobp(-/-) vs. WT	0.549	0.0025	N/A	PPP1R14A
Phospholipases	APP/PSEN1 vs WT	0.707	0.0323	N/A	PLCE1,PLCG2
Phospholipases	APP/PSEN1;Tyrobp(-/-) vs. WT	0.475	0.0161	N/A	PLCE1
Wnt/Ca+ pathway	APP/PSEN1 vs WT	0.699	0.0317	N/A	PLCE1,PLCG2
Wnt/Ca+ pathway	APP/PSEN1;Tyrobp(-/-) vs. WT	0.475	0.0159	N/A	PLCE1
D-myo-inositol (1,4,5,6)-Tetrakisphosphate Biosynthesis	APP/PSEN1 vs WT	0.647	0.0208	N/A	PTPRC,PTPN6,PDCD1
D-myo-inositol (1,4,5,6)-Tetrakisphosphate Biosynthesis	APP/PSEN1;Tyrobp(-/-) vs APP/PSEN1	1.46	0.0278	N/A	PTPRC,PTPN6,PDCD1,PPP1R14A
D-myo-inositol (1,4,5,6)-Tetrakisphosphate Biosynthesis	APP/PSEN1;Tyrobp(-/-) vs. WT	0.72	0.0139	N/A	PPP1R14A,PTPRF
D-myo-inositol (1,4,5,6)-Tetrakisphosphate Biosynthesis	Tyrobp(-/-) vs. WT	0.714	0.00694	N/A	PPP1R14A
D-myo-inositol (3,4,5,6)-tetrakisphosphate Biosynthesis	APP/PSEN1 vs WT	0.647	0.0208	N/A	PTPRC,PTPN6,PDCD1
D-myo-inositol (3,4,5,6)-tetrakisphosphate Biosynthesis	APP/PSEN1;Tyrobp(-/-) vs APP/PSEN1	1.46	0.0278	N/A	PTPRC,PTPN6,PDCD1,PPP1R14A
D-myo-inositol (3,4,5,6)-tetrakisphosphate Biosynthesis	APP/PSEN1;Tyrobp(-/-) vs. WT	0.72	0.0139	N/A	PPP1R14A,PTPRF
D-myo-inositol (3,4,5,6)-tetrakisphosphate Biosynthesis	Tyrobp(-/-) vs. WT	0.714	0.00694	N/A	PPP1R14A
IL-12 Signaling and Production in Macrophages	APP/PSEN1 vs WT	0.638	0.0205	N/A	TLR2,LYZ,IRF8
IL-12 Signaling and Production in Macrophages	APP/PSEN1;Tyrobp(-/-) vs APP/PSEN1	0.806	0.0205	N/A	TLR2,LYZ,IRF8
Glioma Invasiveness Signaling	APP/PSEN1 vs WT	0.638	0.0286	N/A	PLAU,ITGB5
Glioma Invasiveness Signaling	APP/PSEN1;Tyrobp(-/-) vs APP/PSEN1	0.729	0.0286	N/A	PLAU,ITGB5
Chemokine Signaling	APP/PSEN1 vs WT	0.632	0.0282	N/A	CCL4,PLCG2
Chemokine Signaling	APP/PSEN1;Tyrobp(-/-) vs APP/PSEN1	0.294	0.0141	N/A	CCL4
Melatonin Signaling	APP/PSEN1 vs WT	0.63	0.0278	N/A	PLCE1,PLCG2
Melatonin Signaling	APP/PSEN1;Tyrobp(-/-) vs. WT	0.466	0.0139	N/A	PLCE1
ErbB4 Signaling	APP/PSEN1 vs WT	0.63	0.0278	N/A	PLCG2,PSEN1
ErbB4 Signaling	APP/PSEN1;Tyrobp(-/-) vs. WT	0.466	0.0139	N/A	PSEN1
ErbB4 Signaling	APP/PSEN1;Tyrobp(-/-) vs. Tyrobp(-/-)	1.06	0.0139	N/A	PSEN1
GPCR-Mediated Integration of Enteroendocrine Signaling Exemplified by an L Cell	APP/PSEN1 vs WT	0.628	0.0274	N/A	PLCE1,PLCG2
GPCR-Mediated Integration of Enteroendocrine Signaling Exemplified by an L Cell	APP/PSEN1;Tyrobp(-/-) vs. WT	0.466	0.0137	N/A	PLCE1
GM-CSF Signaling	APP/PSEN1 vs WT	0.628	0.0274	N/A	LYN,BCL2A1
GM-CSF Signaling	APP/PSEN1;Tyrobp(-/-) vs APP/PSEN1	0.707	0.0274	N/A	LYN,BCL2A1
STAT3 Pathway	APP/PSEN1 vs WT	0.622	0.027	N/A	PTPN6,TGFBR1
STAT3 Pathway	APP/PSEN1;Tyrobp(-/-) vs APP/PSEN1	0.293	0.0135	N/A	PTPN6
Colorectal Cancer Metastasis Signaling	APP/PSEN1 vs WT	0.601	0.0161	1	TLR2,TGFBR1,TLR7,Tlr13
Colorectal Cancer Metastasis Signaling	APP/PSEN1;Tyrobp(-/-) vs APP/PSEN1	0.287	0.00806	N/A	TLR2,Tlr12
3-phosphoinositide Degradation	APP/PSEN1 vs WT	0.601	0.019	N/A	PTPRC,PTPN6,PDCD1
3-phosphoinositide Degradation	APP/PSEN1;Tyrobp(-/-) vs APP/PSEN1	1.35	0.0253	N/A	PTPRC,PTPN6,PDCD1,PPP1R14A
3-phosphoinositide Degradation	APP/PSEN1;Tyrobp(-/-) vs. WT	0.672	0.0127	N/A	PPP1R14A,PTPRF
3-phosphoinositide Degradation	Tyrobp(-/-) vs. WT	0.714	0.00633	N/A	PPP1R14A
Extrinsic Prothrombin Activation Pathway	APP/PSEN1 vs WT	0.601	0.0625	N/A	PROS1
Erythropoietin Signaling	APP/PSEN1 vs WT	0.573	0.0247	N/A	PTPN6,PLCG2
Erythropoietin Signaling	APP/PSEN1;Tyrobp(-/-) vs APP/PSEN1	0.287	0.0123	N/A	PTPN6
Differential Regulation of Cytokine Production in Macrophages and T Helper Cells by IL-17A and IL-17F	APP/PSEN1 vs WT	0.56	0.0556	N/A	CCL4
Differential Regulation of Cytokine Production in Macrophages and T Helper Cells by IL-17A and IL-17F	APP/PSEN1;Tyrobp(-/-) vs APP/PSEN1	0.597	0.0556	N/A	CCL4
Acute Phase Response Signaling	APP/PSEN1 vs WT	0.55	0.0176	N/A	C4A/C4B,OSMR,A2M
Acute Phase Response Signaling	APP/PSEN1;Tyrobp(-/-) vs. WT	0.672	0.0118	N/A	C4A/C4B,OSMR
Acute Phase Response Signaling	APP/PSEN1;Tyrobp(-/-) vs. Tyrobp(-/-)	0.986	0.00588	N/A	C4A/C4B
Histamine Degradation	APP/PSEN1 vs WT	0.55	0.0526	N/A	ALDH1L2
Leptin Signaling in Obesity	APP/PSEN1 vs WT	0.55	0.0233	N/A	PLCE1,PLCG2
Leptin Signaling in Obesity	APP/PSEN1;Tyrobp(-/-) vs. WT	0.446	0.0116	N/A	PLCE1
Protein Ubiquitination Pathway	APP/PSEN1 vs WT	0.55	0.0151	N/A	B2M,HLA-A,PSMB8,TAP1
NF-κB Activation by Viruses	APP/PSEN1 vs WT	0.548	0.023	N/A	ITGB2,ITGB5
NF-κB Activation by Viruses	APP/PSEN1;Tyrobp(-/-) vs APP/PSEN1	0.622	0.023	N/A	ITGB2,ITGB5
Neuregulin Signaling	APP/PSEN1 vs WT	0.548	0.0227	N/A	PLCG2,PSEN1
Neuregulin Signaling	APP/PSEN1;Tyrobp(-/-) vs. WT	0.446	0.0114	N/A	PSEN1
Neuregulin Signaling	APP/PSEN1;Tyrobp(-/-) vs. Tyrobp(-/-)	1.06	0.0114	N/A	PSEN1
HER-2 Signaling in Breast Cancer	APP/PSEN1 vs WT	0.548	0.0227	N/A	ITGB2,ITGB5
HER-2 Signaling in Breast Cancer	APP/PSEN1;Tyrobp(-/-) vs APP/PSEN1	0.622	0.0227	N/A	ITGB2,ITGB5
Synaptic Long Term Depression	APP/PSEN1 vs WT	0.548	0.0172	N/A	PLCE1,PLCG2,LYN
Synaptic Long Term Depression	APP/PSEN1;Tyrobp(-/-) vs APP/PSEN1	0.189	0.00575	N/A	LYN
Synaptic Long Term Depression	APP/PSEN1;Tyrobp(-/-) vs. WT	0.398	0.00575	N/A	PLCE1
Oxidative Ethanol Degradation III	APP/PSEN1 vs WT	0.531	0.0476	N/A	ALDH1L2
Acute Myeloid Leukemia Signaling	APP/PSEN1 vs WT	0.523	0.0215	N/A	CSF3R,CSF1R
Acute Myeloid Leukemia Signaling	APP/PSEN1;Tyrobp(-/-) vs APP/PSEN1	0.287	0.0108	N/A	CSF1R
Death Receptor Signaling	APP/PSEN1 vs WT	0.523	0.0215	N/A	NAIP,Naip1 (includes others)
Fatty Acid α-oxidation	APP/PSEN1 vs WT	0.523	0.0455	N/A	ALDH1L2
Differential Regulation of Cytokine Production in Intestinal Epithelial Cells by IL-17A and IL-17F	APP/PSEN1 vs WT	0.512	0.0435	N/A	CCL4
Differential Regulation of Cytokine Production in Intestinal Epithelial Cells by IL-17A and IL-17F	APP/PSEN1;Tyrobp(-/-) vs APP/PSEN1	0.526	0.0435	N/A	CCL4
Putrescine Degradation III	APP/PSEN1 vs WT	0.512	0.0435	N/A	ALDH1L2
Role of JAK1, JAK2 and TYK2 in Interferon Signaling	APP/PSEN1 vs WT	0.505	0.0417	N/A	PTPN6
Role of JAK1, JAK2 and TYK2 in Interferon Signaling	APP/PSEN1;Tyrobp(-/-) vs APP/PSEN1	0.516	0.0417	N/A	PTPN6
TR/RXR Activation	APP/PSEN1 vs WT	0.505	0.0204	N/A	SLC16A3,LDLR
TR/RXR Activation	APP/PSEN1;Tyrobp(-/-) vs APP/PSEN1	0.287	0.0102	N/A	SLC16A3
Melanocyte Development and Pigmentation Signaling	APP/PSEN1 vs WT	0.505	0.0204	N/A	PTPN6,PLCG2
Melanocyte Development and Pigmentation Signaling	APP/PSEN1;Tyrobp(-/-) vs APP/PSEN1	0.287	0.0102	N/A	PTPN6
Melanocyte Development and Pigmentation Signaling	APP/PSEN1;Tyrobp(-/-) vs. Tyrobp(-/-)	1.06	0.0102	N/A	RPS6KA5
Role of JAK family kinases in IL-6-type Cytokine Signaling	APP/PSEN1 vs WT	0.499	0.04	N/A	OSMR
Role of JAK family kinases in IL-6-type Cytokine Signaling	APP/PSEN1;Tyrobp(-/-) vs. WT	0.672	0.04	N/A	OSMR
Tryptophan Degradation X (Mammalian, via Tryptamine)	APP/PSEN1 vs WT	0.499	0.04	N/A	ALDH1L2
Ethanol Degradation IV	APP/PSEN1 vs WT	0.499	0.04	N/A	ALDH1L2
Antiproliferative Role of TOB in T Cell Signaling	APP/PSEN1 vs WT	0.488	0.0385	N/A	TGFBR1
VEGF Signaling	APP/PSEN1 vs WT	0.488	0.0194	N/A	PTPN6,PLCG2
VEGF Signaling	APP/PSEN1;Tyrobp(-/-) vs APP/PSEN1	0.277	0.00971	N/A	PTPN6
UVA-Induced MAPK Signaling	APP/PSEN1 vs WT	0.472	0.0189	N/A	PLCE1,PLCG2
UVA-Induced MAPK Signaling	APP/PSEN1;Tyrobp(-/-) vs. WT	0.437	0.00943	N/A	PLCE1
UVA-Induced MAPK Signaling	APP/PSEN1;Tyrobp(-/-) vs. Tyrobp(-/-)	1.06	0.00943	N/A	RPS6KA5
Antioxidant Action of Vitamin C	APP/PSEN1 vs WT	0.462	0.0185	N/A	PLCE1,PLCG2
Antioxidant Action of Vitamin C	APP/PSEN1;Tyrobp(-/-) vs. WT	0.437	0.00926	N/A	PLCE1
T Cell Receptor Signaling	APP/PSEN1 vs WT	0.46	0.0183	N/A	PTPRC,VAV1
T Cell Receptor Signaling	APP/PSEN1;Tyrobp(-/-) vs APP/PSEN1	0.529	0.0183	N/A	PTPRC,VAV1
Amyotrophic Lateral Sclerosis Signaling	APP/PSEN1 vs WT	0.451	0.018	N/A	NAIP,Naip1 (includes others)
GPCR-Mediated Nutrient Sensing in Enteroendocrine Cells	APP/PSEN1 vs WT	0.448	0.0179	N/A	PLCE1,PLCG2
GPCR-Mediated Nutrient Sensing in Enteroendocrine Cells	APP/PSEN1;Tyrobp(-/-) vs. WT	0.437	0.00893	N/A	PLCE1
Osteoarthritis Pathway	APP/PSEN1 vs WT	0.438	0.0142	N/A	TLR2,TGFBR1,SDC4
Osteoarthritis Pathway	APP/PSEN1;Tyrobp(-/-) vs APP/PSEN1	0.3	0.00943	N/A	TLR2,ACVRL1
Neuropathic Pain Signaling In Dorsal Horn Neurons	APP/PSEN1 vs WT	0.437	0.0174	N/A	PLCE1,PLCG2
Neuropathic Pain Signaling In Dorsal Horn Neurons	APP/PSEN1;Tyrobp(-/-) vs. WT	0.437	0.0087	N/A	PLCE1
G Protein Signaling Mediated by Tubby	APP/PSEN1 vs WT	0.434	0.0312	N/A	PLCG2
Role of NFAT in Cardiac Hypertrophy	APP/PSEN1 vs WT	0.42	0.0137	N/A	TGFBR1,PLCE1,PLCG2
Role of NFAT in Cardiac Hypertrophy	APP/PSEN1;Tyrobp(-/-) vs. WT	0.385	0.00457	N/A	PLCE1
Inhibition of Angiogenesis by TSP1	APP/PSEN1 vs WT	0.419	0.0294	N/A	TGFBR1
Role of JAK2 in Hormone-like Cytokine Signaling	APP/PSEN1 vs WT	0.419	0.0294	N/A	PTPN6
Role of JAK2 in Hormone-like Cytokine Signaling	APP/PSEN1;Tyrobp(-/-) vs APP/PSEN1	0.443	0.0294	N/A	PTPN6
Synaptic Long Term Potentiation	APP/PSEN1 vs WT	0.418	0.0164	N/A	PLCE1,PLCG2
Synaptic Long Term Potentiation	APP/PSEN1;Tyrobp(-/-) vs APP/PSEN1	0.24	0.0082	N/A	PPP1R14A
Synaptic Long Term Potentiation	APP/PSEN1;Tyrobp(-/-) vs. WT	0.729	0.0164	N/A	PLCE1,PPP1R14A
Synaptic Long Term Potentiation	Tyrobp(-/-) vs. WT	0.714	0.0082	N/A	PPP1R14A
Renin-Angiotensin Signaling	APP/PSEN1 vs WT	0.418	0.0164	N/A	PTPN6,PLCG2
Renin-Angiotensin Signaling	APP/PSEN1;Tyrobp(-/-) vs APP/PSEN1	0.24	0.0082	N/A	PTPN6
Renin-Angiotensin Signaling	APP/PSEN1;Tyrobp(-/-) vs. WT	0.437	0.0082	N/A	PAK6
MIF-mediated Glucocorticoid Regulation	APP/PSEN1 vs WT	0.418	0.0286	N/A	CD14
MIF-mediated Glucocorticoid Regulation	APP/PSEN1;Tyrobp(-/-) vs APP/PSEN1	0.443	0.0286	N/A	CD14
Role of Tissue Factor in Cancer	APP/PSEN1 vs WT	0.418	0.0163	N/A	LYN,ITGB5
Role of Tissue Factor in Cancer	APP/PSEN1;Tyrobp(-/-) vs APP/PSEN1	0.5	0.0163	N/A	LYN,ITGB5
Role of Tissue Factor in Cancer	APP/PSEN1;Tyrobp(-/-) vs. Tyrobp(-/-)	1.06	0.00813	N/A	RPS6KA5
RhoA Signaling	APP/PSEN1 vs WT	0.415	0.0161	N/A	ARPC1B,MSN
RhoA Signaling	APP/PSEN1;Tyrobp(-/-) vs APP/PSEN1	0.238	0.00806	N/A	ARPC1B
RhoA Signaling	APP/PSEN1;Tyrobp(-/-) vs. WT	0.437	0.00806	N/A	PIP5KL1
Sphingosine-1-phosphate Signaling	APP/PSEN1 vs WT	0.414	0.016	N/A	PLCE1,PLCG2
Sphingosine-1-phosphate Signaling	APP/PSEN1;Tyrobp(-/-) vs. WT	0.437	0.008	N/A	PLCE1
Dopamine Degradation	APP/PSEN1 vs WT	0.414	0.027	N/A	ALDH1L2
Ethanol Degradation II	APP/PSEN1 vs WT	0.414	0.027	N/A	ALDH1L2
Glucocorticoid Receptor Signaling	APP/PSEN1 vs WT	0.414	0.0118	N/A	TGFBR1,PLAU,FCGR1A,A2M
Glucocorticoid Receptor Signaling	APP/PSEN1;Tyrobp(-/-) vs APP/PSEN1	0.227	0.0059	N/A	PLAU,FCGR1A
Sperm Motility	APP/PSEN1 vs WT	0.414	0.0157	N/A	PLCE1,PLCG2
Sperm Motility	APP/PSEN1;Tyrobp(-/-) vs. WT	0.437	0.00787	N/A	PLCE1
IL-6 Signaling	APP/PSEN1 vs WT	0.412	0.0156	N/A	CD14,A2M
IL-6 Signaling	APP/PSEN1;Tyrobp(-/-) vs APP/PSEN1	0.232	0.00781	N/A	CD14
Notch Signaling	APP/PSEN1 vs WT	0.412	0.0263	N/A	PSEN1
Notch Signaling	APP/PSEN1;Tyrobp(-/-) vs. WT	0.605	0.0263	N/A	PSEN1
Notch Signaling	APP/PSEN1;Tyrobp(-/-) vs. Tyrobp(-/-)	1.12	0.0263	N/A	PSEN1
Role of Osteoblasts, Osteoclasts and Chondrocytes in Rheumatoid Arthritis	APP/PSEN1 vs WT	0.412	0.0129	N/A	NAIP,Naip1 (includes others),CSF1R
Inhibition of Matrix Metalloproteases	APP/PSEN1 vs WT	0.41	0.0256	N/A	A2M
Cellular Effects of Sildenafil (Viagra)	APP/PSEN1 vs WT	0.41	0.0153	N/A	PLCE1,PLCG2
Cellular Effects of Sildenafil (Viagra)	APP/PSEN1;Tyrobp(-/-) vs. WT	0.729	0.0153	N/A	PLCE1,MYH2
Cardiac Hypertrophy Signaling	APP/PSEN1 vs WT	0.41	0.0127	N/A	TGFBR1,PLCE1,PLCG2
Cardiac Hypertrophy Signaling	APP/PSEN1;Tyrobp(-/-) vs. WT	0.368	0.00424	N/A	PLCE1
Noradrenaline and Adrenaline Degradation	APP/PSEN1 vs WT	0.405	0.025	N/A	ALDH1L2
P2Y Purigenic Receptor Signaling Pathway	APP/PSEN1 vs WT	0.403	0.0149	N/A	PLCE1,PLCG2
P2Y Purigenic Receptor Signaling Pathway	APP/PSEN1;Tyrobp(-/-) vs. WT	0.437	0.00746	N/A	PLCE1
Role of PKR in Interferon Induction and Antiviral Response	APP/PSEN1 vs WT	0.401	0.0244	N/A	FCGR1A
Role of PKR in Interferon Induction and Antiviral Response	APP/PSEN1;Tyrobp(-/-) vs APP/PSEN1	0.404	0.0244	N/A	FCGR1A
Intrinsic Prothrombin Activation Pathway	APP/PSEN1 vs WT	0.395	0.0238	N/A	PROS1
MIF Regulation of Innate Immunity	APP/PSEN1 vs WT	0.391	0.0233	N/A	CD14
MIF Regulation of Innate Immunity	APP/PSEN1;Tyrobp(-/-) vs APP/PSEN1	0.397	0.0233	N/A	CD14
Role of Hypercytokinemia/hyperchemokinemia in the Pathogenesis of Influenza	APP/PSEN1 vs WT	0.391	0.0233	N/A	CCL4
Role of Hypercytokinemia/hyperchemokinemia in the Pathogenesis of Influenza	APP/PSEN1;Tyrobp(-/-) vs APP/PSEN1	0.397	0.0233	N/A	CCL4
Role of RIG1-like Receptors in Antiviral Innate Immunity	APP/PSEN1 vs WT	0.39	0.0227	N/A	TRIM25
Stearate Biosynthesis I (Animals)	APP/PSEN1 vs WT	0.39	0.0227	N/A	TBXAS1
Stearate Biosynthesis I (Animals)	APP/PSEN1;Tyrobp(-/-) vs APP/PSEN1	0.396	0.0227	N/A	TBXAS1
Aryl Hydrocarbon Receptor Signaling	APP/PSEN1 vs WT	0.39	0.0142	N/A	CTSD,ALDH1L2
Aryl Hydrocarbon Receptor Signaling	APP/PSEN1;Tyrobp(-/-) vs APP/PSEN1	0.227	0.00709	N/A	CTSD
Role of IL-17F in Allergic Inflammatory Airway Diseases	APP/PSEN1 vs WT	0.387	0.0222	N/A	CCL4
Role of IL-17F in Allergic Inflammatory Airway Diseases	APP/PSEN1;Tyrobp(-/-) vs APP/PSEN1	0.396	0.0222	N/A	CCL4
Role of IL-17F in Allergic Inflammatory Airway Diseases	APP/PSEN1;Tyrobp(-/-) vs. Tyrobp(-/-)	1.09	0.0222	N/A	RPS6KA5
iNOS Signaling	APP/PSEN1 vs WT	0.387	0.0222	N/A	CD14
iNOS Signaling	APP/PSEN1;Tyrobp(-/-) vs APP/PSEN1	0.396	0.0222	N/A	CD14
Epithelial Adherens Junction Signaling	APP/PSEN1 vs WT	0.377	0.0137	N/A	TGFBR1,ARPC1B
Epithelial Adherens Junction Signaling	APP/PSEN1;Tyrobp(-/-) vs APP/PSEN1	0.221	0.00685	N/A	ARPC1B
Epithelial Adherens Junction Signaling	APP/PSEN1;Tyrobp(-/-) vs. WT	0.418	0.00685	N/A	MYH2
Hematopoiesis from Pluripotent Stem Cells	APP/PSEN1 vs WT	0.376	0.0213	N/A	FCER1G
Cell Cycle: G2/M DNA Damage Checkpoint Regulation	APP/PSEN1 vs WT	0.364	0.0204	N/A	TOP2A
Molecular Mechanisms of Cancer	APP/PSEN1 vs WT	0.331	0.0102	N/A	NAIP,Naip1 (includes others),TGFBR1,PSEN1
Molecular Mechanisms of Cancer	APP/PSEN1;Tyrobp(-/-) vs. WT	0.437	0.00508	N/A	PAK6,PSEN1
Molecular Mechanisms of Cancer	APP/PSEN1;Tyrobp(-/-) vs. Tyrobp(-/-)	0.742	0.00254	N/A	PSEN1
Glioblastoma Multiforme Signaling	APP/PSEN1 vs WT	0.327	0.0123	N/A	PLCE1,PLCG2
Glioblastoma Multiforme Signaling	APP/PSEN1;Tyrobp(-/-) vs. WT	0.398	0.00617	N/A	PLCE1
Cell Cycle Control of Chromosomal Replication	APP/PSEN1 vs WT	0.327	0.0179	N/A	TOP2A
Actin Nucleation by ARP-WASP Complex	APP/PSEN1 vs WT	0.327	0.0179	N/A	ARPC1B
Actin Nucleation by ARP-WASP Complex	APP/PSEN1;Tyrobp(-/-) vs APP/PSEN1	0.348	0.0179	N/A	ARPC1B
Dopamine-DARPP32 Feedback in cAMP Signaling	APP/PSEN1 vs WT	0.327	0.0122	N/A	PLCE1,PLCG2
Dopamine-DARPP32 Feedback in cAMP Signaling	APP/PSEN1;Tyrobp(-/-) vs APP/PSEN1	0.199	0.0061	N/A	PPP1R14A
Dopamine-DARPP32 Feedback in cAMP Signaling	APP/PSEN1;Tyrobp(-/-) vs. WT	0.672	0.0122	N/A	PLCE1,PPP1R14A
Dopamine-DARPP32 Feedback in cAMP Signaling	Tyrobp(-/-) vs. WT	0.714	0.0061	N/A	PPP1R14A
Aldosterone Signaling in Epithelial Cells	APP/PSEN1 vs WT	0.316	0.0119	N/A	PLCE1,PLCG2
Aldosterone Signaling in Epithelial Cells	APP/PSEN1;Tyrobp(-/-) vs. WT	0.672	0.0119	N/A	PLCE1,PIP5KL1
Ephrin A Signaling	APP/PSEN1 vs WT	0.311	0.0167	N/A	VAV1
Ephrin A Signaling	APP/PSEN1;Tyrobp(-/-) vs APP/PSEN1	0.331	0.0167	N/A	VAV1
Mitochondrial Dysfunction	APP/PSEN1 vs WT	0.311	0.0117	N/A	PSEN1,APP
Mitochondrial Dysfunction	APP/PSEN1;Tyrobp(-/-) vs. WT	0.672	0.0117	N/A	PSEN1,APP
Mitochondrial Dysfunction	APP/PSEN1;Tyrobp(-/-) vs. Tyrobp(-/-)	1.76	0.0117	N/A	PSEN1,APP
Germ Cell-Sertoli Cell Junction Signaling	APP/PSEN1 vs WT	0.307	0.0116	N/A	TGFBR1,A2M
Germ Cell-Sertoli Cell Junction Signaling	APP/PSEN1;Tyrobp(-/-) vs. WT	0.398	0.00578	N/A	PAK6
Activation of IRF by Cytosolic Pattern Recognition Receptors	APP/PSEN1 vs WT	0.299	0.0159	N/A	IRF9
RhoGDI Signaling	APP/PSEN1 vs WT	0.299	0.0113	N/A	ARPC1B,MSN
RhoGDI Signaling	APP/PSEN1;Tyrobp(-/-) vs APP/PSEN1	0.188	0.00565	N/A	ARPC1B
RhoGDI Signaling	APP/PSEN1;Tyrobp(-/-) vs. WT	0.658	0.0113	N/A	PAK6,PIP5KL1
Thrombopoietin Signaling	APP/PSEN1 vs WT	0.293	0.0154	N/A	PLCG2
Eicosanoid Signaling	APP/PSEN1 vs WT	0.285	0.0149	N/A	TBXAS1
Eicosanoid Signaling	APP/PSEN1;Tyrobp(-/-) vs APP/PSEN1	0.3	0.0149	N/A	TBXAS1
Agrin Interactions at Neuromuscular Junction	APP/PSEN1 vs WT	0.28	0.0145	N/A	ITGB2
Agrin Interactions at Neuromuscular Junction	APP/PSEN1;Tyrobp(-/-) vs APP/PSEN1	0.3	0.0145	N/A	ITGB2
Agrin Interactions at Neuromuscular Junction	APP/PSEN1;Tyrobp(-/-) vs. WT	0.466	0.0145	N/A	PAK6
Remodeling of Epithelial Adherens Junctions	APP/PSEN1 vs WT	0.28	0.0145	N/A	ARPC1B
Remodeling of Epithelial Adherens Junctions	APP/PSEN1;Tyrobp(-/-) vs APP/PSEN1	0.3	0.0145	N/A	ARPC1B
Regulation of the Epithelial-Mesenchymal Transition Pathway	APP/PSEN1 vs WT	0.276	0.0106	N/A	TGFBR1,PSEN1
Regulation of the Epithelial-Mesenchymal Transition Pathway	APP/PSEN1;Tyrobp(-/-) vs. WT	0.398	0.00529	N/A	PSEN1
Regulation of the Epithelial-Mesenchymal Transition Pathway	APP/PSEN1;Tyrobp(-/-) vs. Tyrobp(-/-)	0.974	0.00529	N/A	PSEN1
Endothelin-1 Signaling	APP/PSEN1 vs WT	0.275	0.0105	N/A	PLCE1,PLCG2
Endothelin-1 Signaling	APP/PSEN1;Tyrobp(-/-) vs. WT	0.398	0.00526	N/A	PLCE1
Ephrin B Signaling	APP/PSEN1 vs WT	0.268	0.0137	N/A	VAV1
Ephrin B Signaling	APP/PSEN1;Tyrobp(-/-) vs APP/PSEN1	0.293	0.0137	N/A	VAV1
Gap Junction Signaling	APP/PSEN1 vs WT	0.266	0.0103	N/A	PLCE1,PLCG2
Gap Junction Signaling	APP/PSEN1;Tyrobp(-/-) vs. WT	0.398	0.00513	N/A	PLCE1
ILK Signaling	APP/PSEN1 vs WT	0.266	0.0102	N/A	ITGB2,ITGB5
ILK Signaling	APP/PSEN1;Tyrobp(-/-) vs APP/PSEN1	0.331	0.0102	N/A	ITGB2,ITGB5
ILK Signaling	APP/PSEN1;Tyrobp(-/-) vs. WT	0.398	0.00508	N/A	MYH2
ILK Signaling	APP/PSEN1;Tyrobp(-/-) vs. Tyrobp(-/-)	0.974	0.00508	N/A	RPS6KA5
Antiproliferative Role of Somatostatin Receptor 2	APP/PSEN1 vs WT	0.266	0.0132	N/A	PTPN6
Antiproliferative Role of Somatostatin Receptor 2	APP/PSEN1;Tyrobp(-/-) vs APP/PSEN1	0.288	0.0132	N/A	PTPN6
GDNF Family Ligand-Receptor Interactions	APP/PSEN1 vs WT	0.266	0.0132	N/A	PLCG2
Serotonin Degradation	APP/PSEN1 vs WT	0.266	0.0132	N/A	ALDH1L2
VDR/RXR Activation	APP/PSEN1 vs WT	0.26	0.0128	N/A	CD14
VDR/RXR Activation	APP/PSEN1;Tyrobp(-/-) vs APP/PSEN1	0.287	0.0128	N/A	CD14
Thrombin Signaling	APP/PSEN1 vs WT	0.257	0.0098	N/A	PLCE1,PLCG2
Thrombin Signaling	APP/PSEN1;Tyrobp(-/-) vs. WT	0.392	0.0049	N/A	PLCE1
IL-3 Signaling	APP/PSEN1 vs WT	0.249	0.012	N/A	PTPN6
IL-3 Signaling	APP/PSEN1;Tyrobp(-/-) vs APP/PSEN1	0.287	0.012	N/A	PTPN6
Prolactin Signaling	APP/PSEN1 vs WT	0.249	0.012	N/A	PLCG2
JAK/Stat Signaling	APP/PSEN1 vs WT	0.249	0.012	N/A	PTPN6
JAK/Stat Signaling	APP/PSEN1;Tyrobp(-/-) vs APP/PSEN1	0.287	0.012	N/A	PTPN6
CREB Signaling in Neurons	APP/PSEN1 vs WT	0.246	0.00943	N/A	PLCE1,PLCG2
CREB Signaling in Neurons	APP/PSEN1;Tyrobp(-/-) vs. WT	0.385	0.00472	N/A	PLCE1
α-Adrenergic Signaling	APP/PSEN1 vs WT	0.242	0.0115	N/A	PLCG2
LPS-stimulated MAPK Signaling	APP/PSEN1 vs WT	0.242	0.0115	N/A	CD14
LPS-stimulated MAPK Signaling	APP/PSEN1;Tyrobp(-/-) vs APP/PSEN1	0.287	0.0115	N/A	CD14
TGF-β Signaling	APP/PSEN1 vs WT	0.242	0.0115	N/A	TGFBR1
VEGF Family Ligand-Receptor Interactions	APP/PSEN1 vs WT	0.241	0.0114	N/A	PLCG2
Regulation of Actin-based Motility by Rho	APP/PSEN1 vs WT	0.241	0.0111	N/A	ARPC1B
Regulation of Actin-based Motility by Rho	APP/PSEN1;Tyrobp(-/-) vs APP/PSEN1	0.287	0.0111	N/A	ARPC1B
Regulation of Actin-based Motility by Rho	APP/PSEN1;Tyrobp(-/-) vs. WT	0.825	0.0222	N/A	PAK6,PIP5KL1
PDGF Signaling	APP/PSEN1 vs WT	0.241	0.0111	N/A	PLCG2
LPS/IL-1 Mediated Inhibition of RXR Function	APP/PSEN1 vs WT	0.241	0.00901	N/A	ALDH1L2,CD14
LPS/IL-1 Mediated Inhibition of RXR Function	APP/PSEN1;Tyrobp(-/-) vs. WT	0.384	0.0045	N/A	ABCC4
FGF Signaling	APP/PSEN1 vs WT	0.241	0.011	N/A	PTPN6
FGF Signaling	APP/PSEN1;Tyrobp(-/-) vs APP/PSEN1	0.287	0.011	N/A	PTPN6
FGF Signaling	APP/PSEN1;Tyrobp(-/-) vs. Tyrobp(-/-)	1.06	0.011	N/A	RPS6KA5
IL-7 Signaling Pathway	APP/PSEN1 vs WT	0.241	0.011	N/A	LYN
IL-7 Signaling Pathway	APP/PSEN1;Tyrobp(-/-) vs APP/PSEN1	0.287	0.011	N/A	LYN
Factors Promoting Cardiogenesis in Vertebrates	APP/PSEN1 vs WT	0.24	0.0109	N/A	TGFBR1
Ceramide Signaling	APP/PSEN1 vs WT	0.238	0.0108	N/A	CTSD
Ceramide Signaling	APP/PSEN1;Tyrobp(-/-) vs APP/PSEN1	0.287	0.0108	N/A	CTSD
Salvage Pathways of Pyrimidine Ribonucleotides	APP/PSEN1 vs WT	0.234	0.0105	N/A	APOBEC3B
ErbB Signaling	APP/PSEN1 vs WT	0.227	0.0102	N/A	PLCG2
ErbB Signaling	APP/PSEN1;Tyrobp(-/-) vs. WT	0.438	0.0102	N/A	PAK6
FAK Signaling	APP/PSEN1 vs WT	0.226	0.0101	N/A	PLCG2
FAK Signaling	APP/PSEN1;Tyrobp(-/-) vs. WT	0.438	0.0101	N/A	PAK6
SAPK/JNK Signaling	APP/PSEN1 vs WT	0.213	0.00962	N/A	FCER1G
Chronic Myeloid Leukemia Signaling	APP/PSEN1 vs WT	0.21	0.00943	N/A	TGFBR1
Gαs Signaling	APP/PSEN1 vs WT	0.201	0.00909	N/A	HCAR2
Gαs Signaling	APP/PSEN1;Tyrobp(-/-) vs APP/PSEN1	0.259	0.00909	N/A	HCAR2
Glioma Signaling	APP/PSEN1 vs WT	0.195	0.00877	N/A	PLCG2
G Beta Gamma Signaling	APP/PSEN1 vs WT	0.195	0.00877	N/A	PLCG2
HGF Signaling	APP/PSEN1 vs WT	0.194	0.0087	N/A	PLCG2
PTEN Signaling	APP/PSEN1 vs WT	0.19	0.0084	N/A	TGFBR1
Pancreatic Adenocarcinoma Signaling	APP/PSEN1 vs WT	0.19	0.00833	N/A	TGFBR1
Gαi Signaling	APP/PSEN1 vs WT	0.19	0.00833	N/A	HCAR2
Gαi Signaling	APP/PSEN1;Tyrobp(-/-) vs APP/PSEN1	0.24	0.00833	N/A	HCAR2
p38 MAPK Signaling	APP/PSEN1 vs WT	0.19	0.00833	N/A	TGFBR1
p38 MAPK Signaling	APP/PSEN1;Tyrobp(-/-) vs. Tyrobp(-/-)	1.06	0.00833	N/A	RPS6KA5
NGF Signaling	APP/PSEN1 vs WT	0.19	0.00826	N/A	PLCG2
NGF Signaling	APP/PSEN1;Tyrobp(-/-) vs. Tyrobp(-/-)	1.06	0.00826	N/A	RPS6KA5
FXR/RXR Activation	APP/PSEN1 vs WT	0.181	0.00794	N/A	C4A/C4B
FXR/RXR Activation	APP/PSEN1;Tyrobp(-/-) vs. WT	0.437	0.00794	N/A	C4A/C4B
FXR/RXR Activation	APP/PSEN1;Tyrobp(-/-) vs. Tyrobp(-/-)	1.06	0.00794	N/A	C4A/C4B
Gα12/13 Signaling	APP/PSEN1 vs WT	0.165	0.00741	N/A	VAV1
Gα12/13 Signaling	APP/PSEN1;Tyrobp(-/-) vs APP/PSEN1	0.229	0.00741	N/A	VAV1
Axonal Guidance Signaling	APP/PSEN1;Tyrobp(-/-) vs. WT	0.598	0.00664	N/A	PLCE1,PAK6,ADAM11
NRF2-mediated Oxidative Stress Response	APP/PSEN1;Tyrobp(-/-) vs. WT	0.398	0.00518	N/A	ABCC4
Hepatic Cholestasis	APP/PSEN1;Tyrobp(-/-) vs APP/PSEN1	0.201	0.00625	N/A	CD14
Tight Junction Signaling	APP/PSEN1;Tyrobp(-/-) vs. WT	0.398	0.00599	N/A	MYH2
CXCR4 Signaling	APP/PSEN1;Tyrobp(-/-) vs APP/PSEN1	0.199	0.00606	N/A	LYN
CXCR4 Signaling	APP/PSEN1;Tyrobp(-/-) vs. WT	0.398	0.00606	N/A	PAK6
eNOS Signaling	APP/PSEN1;Tyrobp(-/-) vs. WT	0.398	0.00581	N/A	CHRNB3
ERK/MAPK Signaling	APP/PSEN1;Tyrobp(-/-) vs. WT	0.605	0.01	N/A	PAK6,PPP1R14A
ERK/MAPK Signaling	APP/PSEN1;Tyrobp(-/-) vs. Tyrobp(-/-)	0.974	0.005	N/A	RPS6KA5
ERK/MAPK Signaling	Tyrobp(-/-) vs. WT	0.714	0.005	N/A	PPP1R14A
Sirtuin Signaling Pathway	APP/PSEN1;Tyrobp(-/-) vs. WT	0.466	0.00685	N/A	SIRT2,APP
Sirtuin Signaling Pathway	APP/PSEN1;Tyrobp(-/-) vs. Tyrobp(-/-)	0.852	0.00342	N/A	APP
Sirtuin Signaling Pathway	Tyrobp(-/-) vs. WT	0.633	0.00342	N/A	SIRT2
Opioid Signaling Pathway	APP/PSEN1;Tyrobp(-/-) vs. Tyrobp(-/-)	0.908	0.00413	N/A	RPS6KA5
Ephrin Receptor Signaling	APP/PSEN1;Tyrobp(-/-) vs APP/PSEN1	0.189	0.00571	N/A	ARPC1B
Ephrin Receptor Signaling	APP/PSEN1;Tyrobp(-/-) vs. WT	0.398	0.00571	N/A	PAK6
CCR3 Signaling in Eosinophils	APP/PSEN1;Tyrobp(-/-) vs. WT	0.437	0.00769	N/A	PAK6
Angiopoietin Signaling	APP/PSEN1;Tyrobp(-/-) vs. WT	0.462	0.0128	N/A	PAK6
CNTF Signaling	APP/PSEN1;Tyrobp(-/-) vs. Tyrobp(-/-)	1.06	0.0159	N/A	RPS6KA5
Semaphorin Signaling in Neurons	APP/PSEN1;Tyrobp(-/-) vs. WT	0.527	0.0189	N/A	PAK6
CDK5 Signaling	APP/PSEN1;Tyrobp(-/-) vs APP/PSEN1	0.287	0.0101	N/A	PPP1R14A
CDK5 Signaling	APP/PSEN1;Tyrobp(-/-) vs. WT	0.438	0.0101	N/A	PPP1R14A
CDK5 Signaling	Tyrobp(-/-) vs. WT	0.714	0.0101	N/A	PPP1R14A
FLT3 Signaling in Hematopoietic Progenitor Cells	APP/PSEN1;Tyrobp(-/-) vs. Tyrobp(-/-)	1.06	0.0116	N/A	RPS6KA5
GNRH Signaling	APP/PSEN1;Tyrobp(-/-) vs. WT	0.398	0.00606	N/A	PAK6
ATM Signaling	APP/PSEN1;Tyrobp(-/-) vs APP/PSEN1	0.287	0.0102	N/A	ZNF420
ATM Signaling	APP/PSEN1;Tyrobp(-/-) vs. WT	0.438	0.0102	N/A	ZNF420
ATM Signaling	Tyrobp(-/-) vs. WT	0.714	0.0102	N/A	ZNF420
Renal Cell Carcinoma Signaling	APP/PSEN1;Tyrobp(-/-) vs. WT	0.446	0.012	N/A	PAK6
Bladder Cancer Signaling	APP/PSEN1;Tyrobp(-/-) vs. Tyrobp(-/-)	1.06	0.0114	N/A	RPS6KA5
ERK5 Signaling	APP/PSEN1;Tyrobp(-/-) vs. Tyrobp(-/-)	1.06	0.0152	N/A	RPS6KA5
mTOR Signaling	APP/PSEN1;Tyrobp(-/-) vs. Tyrobp(-/-)	0.974	0.00498	N/A	RPS6KA5
AMPK Signaling	APP/PSEN1;Tyrobp(-/-) vs. WT	0.385	0.00463	N/A	CHRNB3
PAK Signaling	APP/PSEN1;Tyrobp(-/-) vs. WT	0.437	0.0099	N/A	PAK6
Breast Cancer Regulation by Stathmin1	APP/PSEN1;Tyrobp(-/-) vs. WT	0.392	0.00488	N/A	PPP1R14A
Breast Cancer Regulation by Stathmin1	Tyrobp(-/-) vs. WT	0.714	0.00488	N/A	PPP1R14A
Epoxysqualene Biosynthesis	APP/PSEN1;Tyrobp(-/-) vs. WT	3.89	1	N/A	FDFT1,SQLE
Epoxysqualene Biosynthesis	APP/PSEN1;Tyrobp(-/-) vs. Tyrobp(-/-)	5	1	N/A	FDFT1,SQLE
Heme Degradation	APP/PSEN1;Tyrobp(-/-) vs. WT	0.953	0.25	N/A	BLVRB
Cholesterol Biosynthesis I	APP/PSEN1;Tyrobp(-/-) vs. WT	4	0.231	N/A	FDFT1,SQLE,MSMO1
Cholesterol Biosynthesis I	APP/PSEN1;Tyrobp(-/-) vs. Tyrobp(-/-)	3.71	0.154	N/A	FDFT1,SQLE
Mevalonate Pathway I	APP/PSEN1;Tyrobp(-/-) vs. WT	0.729	0.0769	N/A	IDI1
Cholesterol Biosynthesis II (via 24,25-dihydrolanosterol)	APP/PSEN1;Tyrobp(-/-) vs. WT	4	0.231	N/A	FDFT1,SQLE,MSMO1
Cholesterol Biosynthesis II (via 24,25-dihydrolanosterol)	APP/PSEN1;Tyrobp(-/-) vs. Tyrobp(-/-)	3.71	0.154	N/A	FDFT1,SQLE
Zymosterol Biosynthesis	APP/PSEN1;Tyrobp(-/-) vs. WT	0.921	0.167	N/A	MSMO1
Cholesterol Biosynthesis III (via Desmosterol)	APP/PSEN1;Tyrobp(-/-) vs. WT	4	0.231	N/A	FDFT1,SQLE,MSMO1
Cholesterol Biosynthesis III (via Desmosterol)	APP/PSEN1;Tyrobp(-/-) vs. Tyrobp(-/-)	3.71	0.154	N/A	FDFT1,SQLE
Trans, trans-farnesyl Diphosphate Biosynthesis	APP/PSEN1;Tyrobp(-/-) vs. WT	0.936	0.2	N/A	IDI1
Superpathway of Geranylgeranyldiphosphate Biosynthesis I (via Mevalonate)	APP/PSEN1;Tyrobp(-/-) vs. WT	0.729	0.0588	N/A	IDI1
Superpathway of Cholesterol Biosynthesis	APP/PSEN1;Tyrobp(-/-) vs. WT	4.21	0.143	N/A	FDFT1,SQLE,IDI1,MSMO1
Superpathway of Cholesterol Biosynthesis	APP/PSEN1;Tyrobp(-/-) vs. Tyrobp(-/-)	3.12	0.0714	N/A	FDFT1,SQLE
UVB-Induced MAPK Signaling	APP/PSEN1;Tyrobp(-/-) vs. Tyrobp(-/-)	1.06	0.0152	N/A	RPS6KA5
Adipogenesis pathway	APP/PSEN1;Tyrobp(-/-) vs APP/PSEN1	0.229	0.00746	N/A	SIRT2
Adipogenesis pathway	APP/PSEN1;Tyrobp(-/-) vs. WT	0.437	0.00746	N/A	SIRT2
Adipogenesis pathway	Tyrobp(-/-) vs. WT	0.714	0.00746	N/A	SIRT2
HIPPO signaling	APP/PSEN1;Tyrobp(-/-) vs APP/PSEN1	0.287	0.0115	N/A	PPP1R14A
HIPPO signaling	APP/PSEN1;Tyrobp(-/-) vs. WT	0.446	0.0115	N/A	PPP1R14A
HIPPO signaling	Tyrobp(-/-) vs. WT	0.714	0.0115	N/A	PPP1R14A
Cardiac β-adrenergic Signaling	APP/PSEN1;Tyrobp(-/-) vs APP/PSEN1	0.227	0.00714	N/A	PPP1R14A
Cardiac β-adrenergic Signaling	APP/PSEN1;Tyrobp(-/-) vs. WT	0.429	0.00714	N/A	PPP1R14A
Cardiac β-adrenergic Signaling	Tyrobp(-/-) vs. WT	0.714	0.00714	N/A	PPP1R14A
Insulin Receptor Signaling	APP/PSEN1;Tyrobp(-/-) vs APP/PSEN1	0.227	0.00709	N/A	PPP1R14A
Insulin Receptor Signaling	APP/PSEN1;Tyrobp(-/-) vs. WT	0.72	0.0142	N/A	PPP1R14A,PTPRF
Insulin Receptor Signaling	Tyrobp(-/-) vs. WT	0.714	0.00709	N/A	PPP1R14A
Dopamine Receptor Signaling	APP/PSEN1;Tyrobp(-/-) vs APP/PSEN1	0.287	0.013	N/A	PPP1R14A
Dopamine Receptor Signaling	APP/PSEN1;Tyrobp(-/-) vs. WT	0.462	0.013	N/A	PPP1R14A
Dopamine Receptor Signaling	Tyrobp(-/-) vs. WT	0.714	0.013	N/A	PPP1R14A
Calcium Signaling	APP/PSEN1;Tyrobp(-/-) vs. WT	0.605	0.00971	N/A	MYH2,CHRNB3

## Sheet: READ ME
Supplementary Table 2: Gene set enrichment analysis (GSEA) results using Ingenuity Pathway Analysis (IPA)
GSEA on the list of genes that were differentially expressed in the contrast listed below and at an FDR<0.05.
Contrasts:
APP/PSEN1 vs WT
APP/PSEN1 ;Tyrobp(-/-) vs APP/PSEN1
APP/PSEN1;Tyrobp(-/-) vs. WT
APP/PSEN1;Tyrobp(-/-) vs. Tyrobp(-/-)
Tyrobp(-/-) vs. WT
